# Supplementary material for: Decitabine reactivated pathways in platinum resistant ovarian cancer
Source: Oncotarget. 2014 May 13;5(11):3579–89. doi: 10.18632/oncotarget.1961 (PMC4116504; doi:10.18632/oncotarget.1961)
Supplement: Supplementary file 1 [file oncotarget-05-3579-s001.xlsx]

## Sheet: baseline
Column #	Transcript ID	gene_assignment	Gene Symbol	RefSeq	p-value(response)	p-value(PFS>6months vs. PFS<6months)	Ratio(PFS>6months vs. PFS<6months)	Fold-Change(PFS>6months vs. PFS<6months)	Fold-Change(PFS>6months vs. PFS<6months) (Description)	F(response)	SS(response)	SS(Error)	F(Error)
5674	7911343	AF284753 // UIMC1 // ubiquitin interaction motif containing 1 // 5q35.2 // 51720	UIMC1	AF284753	2.04107e-05	2.04107e-05	2.126	2.126	PFS>6months up vs PFS<6months	50.1497	3.82538	0.839071	1
31410	8165703	AF284753 // UIMC1 // ubiquitin interaction motif containing 1 // 5q35.2 // 51720	UIMC1	AF284753	2.04107e-05	2.04107e-05	2.126	2.126	PFS>6months up vs PFS<6months	50.1497	3.82538	0.839071	1
17625	8031516	NM_016202 // ZNF580 // zinc finger protein 580 // 19q13.42 // 51157 /// NM_207115 // ZN	ZNF580	NM_016202	9.09223e-05	9.09223e-05	1.23712	1.23712	PFS>6months up vs PFS<6months	35.8462	0.304461	0.0934288	1
19877	8053610	NM_022662 // ANAPC1 // anaphase promoting complex subunit 1 // 2q12.1 // 64682 /// ENST	ANAPC1	NM_022662	0.000103314	0.000103314	0.839992	-1.19049	PFS>6months down vs PFS<6months	34.7945	0.204438	0.0646314	1
13578	7990211	NM_000520 // HEXA // hexosaminidase A (alpha polypeptide) // 15q24.1 // 3073 /// ENST00	HEXA	NM_000520	0.000107324	0.000107324	0.459644	-2.17559	PFS>6months down vs PFS<6months	34.4858	4.06289	1.29595	1
27838	8132404	NR_024390 // LOC646999 // akirin 1 pseudogene // 7p14.1 // 646999 /// ENST00000432096 /	LOC646999	NR_024390	0.000111494	0.000111494	1.25838	1.25838	PFS>6months up vs PFS<6months	34.1789	0.355193	0.114314	1
26277	8117120	NM_001546 // ID4 // inhibitor of DNA binding 4, dominant negative helix-loop-helix prot	ID4	NM_001546	0.000128729	0.000128729	0.399146	-2.50535	PFS>6months down vs PFS<6months	33.0407	5.67213	1.88838	1
32419	8174543	NM_000555 // DCX // doublecortin // Xq22.3-q23 // 1641 /// NM_178151 // DCX // doubleco	DCX	NM_000555	0.000159159	0.000159159	1.30669	1.30669	PFS>6months up vs PFS<6months	31.4142	0.481173	0.168487	1
11740	7972018	ENST00000325811 // LOC100288208 // hypothetical protein LOC100288208 // 13q22.1 // 1002	LOC100288208	ENST00000325811	0.000187901	0.000187901	1.32245	1.32245	PFS>6months up vs PFS<6months	30.1851	0.525255	0.191413	1
26919	8123181	NM_000876 // IGF2R // insulin-like growth factor 2 receptor // 6q26 // 3482 /// ENST000	IGF2R	NM_000876	0.000195232	0.000195232	0.56755	-1.76196	PFS>6months down vs PFS<6months	29.907	2.15745	0.793526	1
23328	8088986	NM_001122757 // POU1F1 // POU class 1 homeobox 1 // 3p11 // 5449 /// NM_000306 // POU1F	POU1F1	NM_001122757	0.000216437	0.000216437	1.20125	1.20125	PFS>6months up vs PFS<6months	29.1673	0.226088	0.0852655	1
30848	8160371	NM_002175 // IFNA21 // interferon, alpha 21 // 9p22 // 3452 /// ENST00000380225 // IFNA	IFNA21	NM_002175	0.000237285	0.000237285	1.34403	1.34403	PFS>6months up vs PFS<6months	28.5193	0.587858	0.226739	1
28125	8135033	NM_001164462 // MUC12 // mucin 12, cell surface associated // 7q22 // 10071 /// ENST000	MUC12	NM_001164462	0.000239249	0.000239249	2.43776	2.43776	PFS>6months up vs PFS<6months	28.4618	5.33936	2.06358	1
29222	8145047	NM_003018 // SFTPC // surfactant protein C // 8p21 // 6440 /// NM_001172410 // SFTPC //	SFTPC	NM_003018	0.000287041	0.000287041	1.23121	1.23121	PFS>6months up vs PFS<6months	27.2122	0.290918	0.117598	1
21735	8072360	NM_000355 // TCN2 // transcobalamin II // 22q12.2 // 6948 /// NM_001184726 // TCN2 // t	TCN2	NM_000355	0.000309207	0.000309207	0.513514	-1.94737	PFS>6months down vs PFS<6months	26.7137	2.98694	1.22994	1
15551	8010614	NM_012418 // FSCN2 // fascin homolog 2, actin-bundling protein, retinal (Strongylocentr	FSCN2	NM_012418	0.000335434	0.000335434	1.38845	1.38845	PFS>6months up vs PFS<6months	26.1759	0.724268	0.304363	1
25513	8109990	ENST00000330910 // C5orf50 // chromosome 5 open reading frame 50 // 5q35.1 // 644994	C5orf50	ENST00000330910	0.000344707	0.000344707	1.31423	1.31423	PFS>6months up vs PFS<6months	25.9975	0.502075	0.212437	1
11100	7965523	NM_003297 // NR2C1 // nuclear receptor subfamily 2, group C, member 1 // 12q22 // 7181	NR2C1	NM_003297	0.000347806	0.000347806	0.614375	-1.62767	PFS>6months down vs PFS<6months	25.9392	1.5958	0.676731	1
25247	8107282	NM_139281 // WDR36 // WD repeat domain 36 // 5q22.1 // 134430 /// ENST00000506538 // WD	WDR36	NM_139281	0.000380708	0.000380708	0.588802	-1.69836	PFS>6months down vs PFS<6months	25.3553	1.88651	0.818432	1
18202	8037251	NM_002783 // PSG7 // pregnancy specific beta-1-glycoprotein 7 (gene/pseudogene) // 19q1	PSG7	NM_002783	0.000403611	0.000403611	1.38906	1.38906	PFS>6months up vs PFS<6months	24.983	0.726217	0.319753	1
30413	8155747	NM_001010940 // C9orf135 // chromosome 9 open reading frame 135 // 9q21.12 // 138255 //	C9orf135	NM_001010940	0.000422573	0.000422573	1.24878	1.24878	PFS>6months up vs PFS<6months	24.6932	0.331905	0.147853	1
23583	8091588	NM_001038705 // GPR149 // G protein-coupled receptor 149 // 3q25.2 // 344758 /// ENST00	GPR149	NM_001038705	0.000427241	0.000427241	1.35359	1.35359	PFS>6months up vs PFS<6months	24.6243	0.616394	0.275352	1
10656	7960878	NR_036440 // POU5F1P3 // POU class 5 homeobox 1 pseudogene 3 // 12p13.31 // 642559 ///	POU5F1P3	NR_036440	0.000439874	0.000439874	1.48037	1.48037	PFS>6months up vs PFS<6months	24.442	1.03483	0.46572	1
21050	8065855	NM_018217 // EDEM2 // ER degradation enhancer, mannosidase alpha-like 2 // 20q11.22 //	EDEM2	NM_018217	0.00044228	0.00044228	0.590517	-1.69343	PFS>6months down vs PFS<6months	24.408	1.86585	0.840887	1
11122	7965769	NM_145913 // SLC5A8 // solute carrier family 5 (iodide transporter), member 8 // 12q23.	SLC5A8	NM_145913	0.000459066	0.000459066	1.3302	1.3302	PFS>6months up vs PFS<6months	24.1766	0.547467	0.24909	1
15761	8013071	NM_144997 // FLCN // folliculin // 17p11.2 // 201163 /// NM_144606 // FLCN // folliculi	FLCN	NM_144997	0.000470338	0.000470338	0.679225	-1.47227	PFS>6months down vs PFS<6months	24.0268	1.00608	0.460608	1
22582	8081198	NM_001005515 // OR5H15 // olfactory receptor, family 5, subfamily H, member 15 // 3q12.	OR5H15	NM_001005515	0.000537206	0.000537206	1.29656	1.29656	PFS>6months up vs PFS<6months	23.2175	0.45357	0.214892	1
22620	8081431	NM_001627 // ALCAM // activated leukocyte cell adhesion molecule // 3q13.1 // 214 /// E	ALCAM	NM_001627	0.000573054	0.000573054	0.203296	-4.91893	PFS>6months down vs PFS<6months	22.8314	17.0662	8.22237	1
30269	8154627	NM_024013 // IFNA1 // interferon, alpha 1 // 9p22 // 3439 /// NM_006900 // IFNA13 // in	IFNA1	NM_024013	0.00058278	0.00058278	1.34688	1.34688	PFS>6months up vs PFS<6months	22.7315	0.596304	0.288557	1
31397	8165672	L23320 // RFC1 // replication factor C (activator 1) 1, 145kDa // 4p14-p13 // 5981	RFC1	L23320	0.000589388	0.000589388	3.55389	3.55389	PFS>6months up vs PFS<6months	22.6648	10.8124	5.24763	1
27455	8128447	NM_001040179 // MCHR2 // melanin-concentrating hormone receptor 2 // 6q16 // 84539 ///	MCHR2	NM_001040179	0.000601092	0.000601092	1.33315	1.33315	PFS>6months up vs PFS<6months	22.5487	0.555984	0.271227	1
11708	7971780	NM_002498 // NEK3 // NIMA (never in mitosis gene a)-related kinase 3 // 13q14.13 // 475	NEK3	NM_002498	0.000621177	0.000621177	0.630182	-1.58684	PFS>6months down vs PFS<6months	22.3557	1.43372	0.705452	1
6017	7915170	NM_012333 // MYCBP // c-myc binding protein // 1p33-p32.2 // 26292 /// ENST00000397572	MYCBP	NM_012333	0.000638651	0.000638651	1.4691	1.4691	PFS>6months up vs PFS<6months	22.1937	0.994918	0.493117	1
26981	8123802	NM_201280 // MUTED // muted homolog (mouse) // 6p25.1-p24.3 // 63915 /// NM_030810 // T	MUTED	NM_201280	0.000642542	0.000642542	0.490408	-2.03912	PFS>6months down vs PFS<6months	22.1583	3.41386	1.69473	1
9366	7948109	NM_006637 // OR5I1 // olfactory receptor, family 5, subfamily I, member 1 // 11q11 // 1	OR5I1	NM_006637	0.000695766	0.000695766	1.30898	1.30898	PFS>6months up vs PFS<6months	21.6987	0.487498	0.247134	1
10701	7961275	NM_023920 // TAS2R13 // taste receptor, type 2, member 13 // 12p13 // 50838 /// ENST000	TAS2R13	NM_023920	0.000702445	0.000702445	0.487221	-2.05246	PFS>6months down vs PFS<6months	21.6439	3.47662	1.76691	1
17349	8028770	NM_178544 // ZNF546 // zinc finger protein 546 // 19q13.2 // 339327 /// ENST00000347077	ZNF546	NM_178544	0.000717905	0.000717905	0.541571	-1.84648	PFS>6months down vs PFS<6months	21.5196	2.52915	1.29281	1
26247	8116874	NM_001040274 // SYCP2L // synaptonemal complex protein 2-like // 6p24.2 // 221711 /// E	SYCP2L	NM_001040274	0.000719155	0.000719155	0.489347	-2.04354	PFS>6months down vs PFS<6months	21.5097	3.43465	1.75647	1
16435	8019804	NR_033770 // ROCK1P1 // Rho-associated, coiled-coil containing protein kinase 1 pseudog	ROCK1P1	NR_033770	0.000723941	0.000723941	1.82358	1.82358	PFS>6months up vs PFS<6months	21.4719	2.42725	1.24347	1
28667	8139859	NM_000181 // GUSB // glucuronidase, beta // 7q21.11 // 2990 /// ENST00000304895 // GUSB	GUSB	NM_000181	0.000751772	0.000751772	0.488884	-2.04548	PFS>6months down vs PFS<6months	21.2579	3.44376	1.78199	1
11664	7971388	NM_001010875 // SLC25A30 // solute carrier family 25, member 30 // 13q14.13 // 253512 /	SLC25A30	NM_001010875	0.000759551	0.000759551	0.476819	-2.09723	PFS>6months down vs PFS<6months	21.1998	3.68846	1.91384	1
27469	8128626	NM_020381 // PDSS2 // prenyl (decaprenyl) diphosphate synthase, subunit 2 // 6q21 // 57	PDSS2	NM_020381	0.000775475	0.000775475	0.700413	-1.42773	PFS>6months down vs PFS<6months	21.0829	0.852633	0.44486	1
13463	7988713	NM_017672 // TRPM7 // transient receptor potential cation channel, subfamily M, member	TRPM7	NM_017672	0.000794618	0.000794618	0.606652	-1.64839	PFS>6months down vs PFS<6months	20.9462	1.67976	0.882135	1
21590	8071061	AK097082 // psiTPTE22 // TPTE pseudogene // 22q11.1 // 387590	psiTPTE22	AK097082	0.000797979	0.000797979	2.32055	2.32055	PFS>6months up vs PFS<6months	20.9226	4.76516	2.50527	1
27798	8132031	NM_175887 // PRR15 // proline rich 15 // 7p14.3 // 222171 /// ENST00000319694 // PRR15	PRR15	NM_175887	0.000800464	0.000800464	1.47683	1.47683	PFS>6months up vs PFS<6months	20.9052	1.02226	0.537896	1
20447	8059868	NM_212556 // ASB18 // ankyrin repeat and SOCS box-containing 18 // 2q37.2 // 401036 ///	ASB18	NM_212556	0.000816513	0.000816513	1.26922	1.26922	PFS>6months up vs PFS<6months	20.7945	0.382187	0.202172	1
20171	8056426	NM_024753 // TTC21B // tetratricopeptide repeat domain 21B // 2q24.3 // 79809 /// ENST0	TTC21B	NM_024753	0.0008191	0.0008191	0.662137	-1.51026	PFS>6months down vs PFS<6months	20.7769	1.143	0.605144	1
11845	7973006	ENST00000316004 // OR4H12P // olfactory receptor, family 4, subfamily H, member 12 pseu	OR4H12P	ENST00000316004	0.000822836	0.000822836	1.47152	1.47152	PFS>6months up vs PFS<6months	20.7516	1.00345	0.531907	1
21891	8074030	NM_014678 // PPP6R2 // protein phosphatase 6, regulatory subunit 2 // 22q13.33 // 9701	PPP6R2	NM_014678	0.000833582	0.000833582	0.714731	-1.39913	PFS>6months down vs PFS<6months	20.6795	0.758477	0.403455	1
19192	8046333	NM_024843 // CYBRD1 // cytochrome b reductase 1 // 2q31.1 // 79901 /// NM_001127383 //	CYBRD1	NM_024843	0.00083832	0.00083832	0.330134	-3.02907	PFS>6months down vs PFS<6months	20.6481	8.25913	4.39994	1
28501	8138602	NM_004403 // DFNA5 // deafness, autosomal dominant 5 // 7p15 // 1687 /// NM_001127453 /	DFNA5	NM_004403	0.000873899	0.000873899	0.484699	-2.06314	PFS>6months down vs PFS<6months	20.4187	3.527	1.90007	1
21005	8065433	NM_020531 // C20orf3 // chromosome 20 open reading frame 3 // 20p11.2 // 57136 /// ENST	C20orf3	NM_020531	0.000882666	0.000882666	0.419048	-2.38636	PFS>6months down vs PFS<6months	20.3639	5.08701	2.74786	1
16019	8015503	BC080613 // ZNF385C // zinc finger protein 385C // 17q21.2 // 201181 /// ENST0000039387	ZNF385C	BC080613	0.000932778	0.000932778	1.26464	1.26464	PFS>6months up vs PFS<6months	20.0624	0.370681	0.203241	1
22482	8080100	NM_015106 // RAD54L2 // RAD54-like 2 (S. cerevisiae) // 3p21.2 // 23132 /// ENST0000040	RAD54L2	NM_015106	0.000936646	0.000936646	0.652413	-1.53277	PFS>6months down vs PFS<6months	20.0399	1.2265	0.673232	1
7240	7927267	NR_027632 // FAM35B // family with sequence similarity 35, member A pseudogene // 10q11	FAM35B	NR_027632	0.000952677	0.000952677	0.552749	-1.80914	PFS>6months down vs PFS<6months	19.9479	2.36345	1.30329	1
13871	7993054	NM_014692 // SEC14L5 // SEC14-like 5 (S. cerevisiae) // 16p13.3 // 9717 /// ENST0000025	SEC14L5	NM_014692	0.00095363	0.00095363	1.45478	1.45478	PFS>6months up vs PFS<6months	19.9425	0.944876	0.521179	1
13903	7993337	NR_029854 // MIR365-1 // microRNA 365-1 // 16p13.12 // 100126355	MIR365-1	NR_029854	0.000972242	0.000972242	2.02137	2.02137	PFS>6months up vs PFS<6months	19.8381	3.33059	1.84677	1
31411	8165705	ENST00000361681 // ND6 // NADH dehydrogenase, subunit 6 (complex I) // --- // 4541	ND6	ENST00000361681	0.000972573	0.000972573	1.79986	1.79986	PFS>6months up vs PFS<6months	19.8363	2.32263	1.28799	1
14250	7997272	NM_007285 // GABARAPL2 // GABA(A) receptor-associated protein-like 2 // 16q22.1 // 1134	GABARAPL2	NM_007285	0.000973688	0.000973688	1.59406	1.59406	PFS>6months up vs PFS<6months	19.8301	1.46204	0.811011	1
11650	7971246	NM_015058 // KIAA0564 // KIAA0564 // 13q14.11 // 23078 /// NM_001009814 // KIAA0564 //	KIAA0564	NM_015058	0.000996557	0.000996557	0.627664	-1.59321	PFS>6months down vs PFS<6months	19.7053	1.45868	0.814274	1
27541	8129379	NM_001002030 // ECHDC1 // enoyl CoA hydratase domain containing 1 // 6q22.33 // 55862 /	ECHDC1	NM_001002030	0.0010174	0.0010174	0.607063	-1.64727	PFS>6months down vs PFS<6months	19.5944	1.67521	0.940436	1
28406	8137670	NM_002607 // PDGFA // platelet-derived growth factor alpha polypeptide // 7p22 // 5154	PDGFA	NM_002607	0.00101801	0.00101801	1.29031	1.29031	PFS>6months up vs PFS<6months	19.5912	0.436849	0.245281	1
10705	7961287	NM_176888 // TAS2R19 // taste receptor, type 2, member 19 // 12p13.2 // 259294 /// ENST	TAS2R19	NM_176888	0.0010252	0.0010252	0.467782	-2.13775	PFS>6months down vs PFS<6months	19.5536	3.88151	2.18356	1
27502	8128977	NM_016262 // TUBE1 // tubulin, epsilon 1 // 6q21 // 51175 /// NM_001033564 // C6orf225	TUBE1	NM_016262	0.00103423	0.00103423	0.619904	-1.61315	PFS>6months down vs PFS<6months	19.5069	1.53765	0.867087	1
11416	7969060	NM_001079673 // FNDC3A // fibronectin type III domain containing 3A // 13q14.2 // 22862	FNDC3A	NM_001079673	0.00103623	0.00103623	0.531846	-1.88024	PFS>6months down vs PFS<6months	19.4966	2.68081	1.51252	1
8514	7939994	NM_001005213 // OR9G1 // olfactory receptor, family 9, subfamily G, member 1 // 11q12.1	OR9G1	NM_001005213	0.00105406	0.00105406	1.51495	1.51495	PFS>6months up vs PFS<6months	19.4058	1.16024	0.657671	1
27870	8132715	NM_001100159 // C7orf57 // chromosome 7 open reading frame 57 // 7p12.3 // 136288 /// E	C7orf57	NM_001100159	0.0010559	0.0010559	1.3265	1.3265	PFS>6months up vs PFS<6months	19.3965	0.536832	0.304443	1
27922	8133021	BC033982 // ARAF2P // v-raf murine sarcoma 3611 viral oncogene homolog 2, pseudogene //	ARAF2P	BC033982	0.00109798	0.00109798	1.67002	1.67002	PFS>6months up vs PFS<6months	19.1898	1.76854	1.01376	1
28651	8139804	BC033982 // ARAF2P // v-raf murine sarcoma 3611 viral oncogene homolog 2, pseudogene //	ARAF2P	BC033982	0.00109798	0.00109798	1.67002	1.67002	PFS>6months up vs PFS<6months	19.1898	1.76854	1.01376	1
10352	7957503	AK058107 // C12orf37 // chromosome 12 open reading frame 37 // 12q21.33 // 439916 /// E	C12orf37	AK058107	0.00110858	0.00110858	1.33375	1.33375	PFS>6months up vs PFS<6months	19.1392	0.557731	0.320549	1
31229	8163896	NM_004099 // STOM // stomatin // 9q34.1 // 2040 /// NM_198194 // STOM // stomatin // 9q	STOM	NM_004099	0.0011215	0.0011215	0.449729	-2.22356	PFS>6months down vs PFS<6months	19.0783	4.29407	2.47583	1
17370	8029056	NM_001042595 // TMEM91 // transmembrane protein 91 // 19q13.2 // 641649 /// NM_00109882	TMEM91	NM_001042595	0.0011368	0.0011368	1.35314	1.35314	PFS>6months up vs PFS<6months	19.0073	0.615022	0.355929	1
10479	7958989	NM_173542 // PLBD2 // phospholipase B domain containing 2 // 12q24.13 // 196463 /// NM_	PLBD2	NM_173542	0.00116466	0.00116466	0.616017	-1.62333	PFS>6months down vs PFS<6months	18.8808	1.57837	0.919561	1
20819	8063601	NM_178456 // C20orf85 // chromosome 20 open reading frame 85 // 20q13.32 // 128602 ///	C20orf85	NM_178456	0.00118032	0.00118032	1.38135	1.38135	PFS>6months up vs PFS<6months	18.8112	0.701827	0.410399	1
14007	7994637	NM_001042539 // MAZ // MYC-associated zinc finger protein (purine-binding transcription	MAZ	NM_001042539	0.00119831	0.00119831	1.28682	1.28682	PFS>6months up vs PFS<6months	18.7326	0.427623	0.251105	1
6814	7923043	NM_198503 // KCNT2 // potassium channel, subfamily T, member 2 // 1q31.3 // 343450 ///	KCNT2	NM_198503	0.00119951	0.00119951	0.231645	-4.31695	PFS>6months down vs PFS<6months	18.7275	14.3839	8.44869	1
26193	8116484	NM_001114618 // MGAT1 // mannosyl (alpha-1,3-)-glycoprotein beta-1,2-N-acetylglucosamin	MGAT1	NM_001114618	0.00121827	0.00121827	0.54676	-1.82896	PFS>6months down vs PFS<6months	18.6471	2.45111	1.44592	1
12603	7980352	NM_021257 // NGB // neuroglobin // 14q24.3 // 58157 /// ENST00000298352 // NGB // neuro	NGB	NM_021257	0.00122951	0.00122951	1.28403	1.28403	PFS>6months up vs PFS<6months	18.5997	0.42029	0.248563	1
7524	7930181	NM_020682 // AS3MT // arsenic (+3 oxidation state) methyltransferase // 10q24.32 // 574	AS3MT	NM_020682	0.00123585	0.00123585	0.313232	-3.19252	PFS>6months down vs PFS<6months	18.5731	9.06104	5.36643	1
27977	8133331	NM_172020 // POM121 // POM121 membrane glycoprotein // 7q11.23 // 9883 /// NM_001099415	POM121	NM_172020	0.00123606	0.00123606	0.672161	-1.48774	PFS>6months down vs PFS<6months	18.5723	1.06121	0.628532	1
8022	7935288	NM_033207 // OPALIN // oligodendrocytic myelin paranodal and inner loop protein // 10q2	OPALIN	NM_033207	0.00129037	0.00129037	1.27425	1.27425	PFS>6months up vs PFS<6months	18.3514	0.394979	0.236754	1
18177	8037018	NM_030578 // B9D2 // B9 protein domain 2 // 19q13.2 // 80776 /// NM_001098825 // TMEM91	B9D2	NM_030578	0.00129294	0.00129294	1.27687	1.27687	PFS>6months up vs PFS<6months	18.3412	0.40171	0.240922	1
18343	8038633	NM_002257 // KLK1 // kallikrein 1 // 19q13.3 // 3816 /// ENST00000301420 // KLK1 // kal	KLK1	NM_002257	0.00129635	0.00129635	1.57038	1.57038	PFS>6months up vs PFS<6months	18.3277	1.36968	0.822059	1
5545	7910372	NM_001010858 // RNF187 // ring finger protein 187 // 1q42.13 // 149603 /// ENST00000305	RNF187	NM_001010858	0.00129694	0.00129694	1.38451	1.38451	PFS>6months up vs PFS<6months	18.3254	0.711784	0.427255	1
13100	7984759	NM_153356 // TBC1D21 // TBC1 domain family, member 21 // 15q24.1 // 161514 /// ENST0000	TBC1D21	NM_153356	0.00132278	0.00132278	1.20009	1.20009	PFS>6months up vs PFS<6months	18.2248	0.223706	0.135023	1
10323	7957186	NM_022771 // TBC1D15 // TBC1 domain family, member 15 // 12q21.1 // 64786 /// NM_001146	TBC1D15	NM_022771	0.00132691	0.00132691	0.673756	-1.48422	PFS>6months down vs PFS<6months	18.2089	1.04858	0.633447	1
8339	7938519	NM_032867 // MICALCL // MICAL C-terminal like // 11p15.3 // 84953 /// ENST00000256186 /	MICALCL	NM_032867	0.00135681	0.00135681	1.52373	1.52373	PFS>6months up vs PFS<6months	18.0957	1.19275	0.725048	1
7244	7927288	NR_027634 // FAM35B2 // family with sequence similarity 35, member A pseudogene // 10q1	FAM35B2	NR_027634	0.0013649	0.0013649	0.55389	-1.80541	PFS>6months down vs PFS<6months	18.0656	2.34704	1.42909	1
26795	8121895	NM_001031712 // TRMT11 // tRNA methyltransferase 11 homolog (S. cerevisiae) // 6q11.1-q	TRMT11	NM_001031712	0.00138882	0.00138882	0.57767	-1.73109	PFS>6months down vs PFS<6months	17.9778	2.02492	1.23898	1
9329	7947815	NM_001610 // ACP2 // acid phosphatase 2, lysosomal // 11p11.2|11p12-p11 // 53 /// NM_00	ACP2	NM_001610	0.00142527	0.00142527	0.468784	-2.13318	PFS>6months down vs PFS<6months	17.8474	3.85966	2.37885	1
12588	7980213	NM_001080408 // PROX2 // prospero homeobox 2 // 14q24.3 // 283571 /// ENST00000445876 /	PROX2	NM_001080408	0.00142821	0.00142821	1.21208	1.21208	PFS>6months up vs PFS<6months	17.837	0.248757	0.153407	1
18790	8042874	NM_022492 // TTC31 // tetratricopeptide repeat domain 31 // 2p13.1 // 64427 /// NR_0277	TTC31	NM_022492	0.00142975	0.00142975	0.677714	-1.47555	PFS>6months down vs PFS<6months	17.8316	1.0177	0.627802	1
24270	8098146	NM_006174 // NPY5R // neuropeptide Y receptor Y5 // 4q31-q32 // 4889 /// ENST0000033856	NPY5R	NM_006174	0.00144283	0.00144283	1.34893	1.34893	PFS>6months up vs PFS<6months	17.7859	0.602423	0.372578	1
31946	8170247	AK093505 // CXorf18 // chromosome X open reading frame 18 // Xq27.2 // 619455	CXorf18	AK093505	0.00147552	0.00147552	1.5157	1.5157	PFS>6months up vs PFS<6months	17.6739	1.16302	0.723851	1
9853	7952400	NM_001005467 // OR8B3 // olfactory receptor, family 8, subfamily B, member 3 // 11q24.2	OR8B3	NM_001005467	0.00148435	0.00148435	1.23761	1.23761	PFS>6months up vs PFS<6months	17.6441	0.3056	0.190522	1
21463	8069831	NM_181609 // KRTAP19-3 // keratin associated protein 19-3 // 21q22.1 // 337970 /// ENST	KRTAP19-3	NM_181609	0.00150818	0.00150818	1.37831	1.37831	PFS>6months up vs PFS<6months	17.5649	0.692292	0.433548	1
19016	8044813	NM_183240 // TMEM37 // transmembrane protein 37 // 2q14.2 // 140738 /// ENST00000306406	TMEM37	NM_183240	0.00151024	0.00151024	0.355574	-2.81235	PFS>6months down vs PFS<6months	17.5581	7.18975	4.50432	1
29250	8145470	NM_001386 // DPYSL2 // dihydropyrimidinase-like 2 // 8p22-p21 // 1808 /// NM_001197293	DPYSL2	NM_001386	0.0015537	0.0015537	0.472601	-2.11595	PFS>6months down vs PFS<6months	17.4175	3.77748	2.38566	1
8211	7937612	NM_002458 // MUC5B // mucin 5B, oligomeric mucus/gel-forming // 11p15.5 // 727897 /// E	MUC5B	NM_002458	0.00157311	0.00157311	1.28507	1.28507	PFS>6months up vs PFS<6months	17.3562	0.423024	0.268104	1
5679	7911355	ENST00000328974 // TUBB8 // tubulin, beta 8 // 10p15.3 // 347688 /// ENST00000328974 //	TUBB8	ENST00000328974	0.00157704	0.00157704	1.50805	1.50805	PFS>6months up vs PFS<6months	17.3439	1.1349	0.719784	1
26533	8119408	NM_002505 // NFYA // nuclear transcription factor Y, alpha // 6p21.3 // 4800 /// NM_021	NFYA	NM_002505	0.00159254	0.00159254	0.517569	-1.93211	PFS>6months down vs PFS<6months	17.2957	2.91686	1.85511	1
24687	8101992	NM_022154 // SLC39A8 // solute carrier family 39 (zinc transporter), member 8 // 4q22-q	SLC39A8	NM_022154	0.00160432	0.00160432	0.299403	-3.33998	PFS>6months down vs PFS<6months	17.2595	9.77969	6.2329	1
10252	7956301	NM_002332 // LRP1 // low density lipoprotein receptor-related protein 1 // 12q13-q14 //	LRP1	NM_002332	0.00161867	0.00161867	0.403361	-2.47917	PFS>6months down vs PFS<6months	17.2158	5.54311	3.54177	1
12688	7981278	NM_206918 // DEGS2 // degenerative spermatocyte homolog 2, lipid desaturase (Drosophila	DEGS2	NM_206918	0.00162137	0.00162137	1.49555	1.49555	PFS>6months up vs PFS<6months	17.2076	1.08936	0.696373	1
25563	8110518	ENST00000448248 // C5orf60 // chromosome 5 open reading frame 60 // 5q35.3 // 285679 //	C5orf60	ENST00000448248	0.00166419	0.00166419	1.31121	1.31121	PFS>6months up vs PFS<6months	17.0801	0.493666	0.317934	1
18906	8043666	NM_017623 // CNNM3 // cyclin M3 // 2p12-p11.2 // 26505 /// NM_199078 // CNNM3 // cyclin	CNNM3	NM_017623	0.00166814	0.00166814	0.613982	-1.62871	PFS>6months down vs PFS<6months	17.0685	1.6	1.03114	1
27217	8125936	NM_001832 // CLPS // colipase, pancreatic // 6pter-p21.1 // 1208 /// ENST00000259938 //	CLPS	NM_001832	0.00166817	0.00166817	1.31926	1.31926	PFS>6months up vs PFS<6months	17.0684	0.516214	0.332682	1
13206	7985765	NR_029606 // MIR7-2 // microRNA 7-2 // 15q26.1 // 407044	MIR7-2	NR_029606	0.00167625	0.00167625	1.25404	1.25404	PFS>6months up vs PFS<6months	17.0449	0.344572	0.222371	1
22462	8079796	NM_022064 // RNF123 // ring finger protein 123 // 3p24.3 // 63891 /// ENST00000327697 /	RNF123	NM_022064	0.00167652	0.00167652	0.682414	-1.46539	PFS>6months down vs PFS<6months	17.0441	0.981862	0.633679	1
5835	7912968	NM_152232 // TAS1R2 // taste receptor, type 1, member 2 // 1p36.13 // 80834 /// ENST000	TAS1R2	NM_152232	0.00170573	0.00170573	1.30065	1.30065	PFS>6months up vs PFS<6months	16.96	0.464632	0.301352	1
6225	7917304	NM_018298 // MCOLN3 // mucolipin 3 // 1p22.3 // 55283 /// ENST00000302814 // MCOLN3 //	MCOLN3	NM_018298	0.0017126	0.0017126	0.448221	-2.23104	PFS>6months down vs PFS<6months	16.9405	4.33023	2.81175	1
28124	8135031	NM_001164462 // MUC12 // mucin 12, cell surface associated // 7q22 // 10071 /// ENST000	MUC12	NM_001164462	0.00173712	0.00173712	1.75041	1.75041	PFS>6months up vs PFS<6months	16.8716	2.10763	1.37414	1
22294	8078046	NM_032137 // C3orf20 // chromosome 3 open reading frame 20 // 3p25.1 // 84077 /// NM_00	C3orf20	NM_032137	0.00174211	0.00174211	1.29014	1.29014	PFS>6months up vs PFS<6months	16.8577	0.436394	0.284756	1
24153	8097066	NM_020961 // METTL14 // methyltransferase like 14 // 4q26 // 57721 /// ENST00000388822	METTL14	NM_020961	0.00178377	0.00178377	0.720897	-1.38716	PFS>6months down vs PFS<6months	16.7436	0.720174	0.47313	1
24179	8097373	BC034253 // C4orf29 // chromosome 4 open reading frame 29 // 4q28.2 // 80167 /// BC1281	C4orf29	BC034253	0.00179507	0.00179507	0.63093	-1.58496	PFS>6months down vs PFS<6months	16.7132	1.42636	0.938774	1
7346	7928354	NM_173348 // FAM149B1 // family with sequence similarity 149, member B1 // 10q22.2 // 3	FAM149B1	NM_173348	0.00181026	0.00181026	0.580538	-1.72254	PFS>6months down vs PFS<6months	16.6727	1.98853	1.31196	1
7409	7928909	NM_019054 // FAM35A // family with sequence similarity 35, member A // 10q23.2 // 54537	FAM35A	NM_019054	0.00182181	0.00182181	0.641618	-1.55856	PFS>6months down vs PFS<6months	16.6422	1.32421	0.875262	1
24121	8096771	NM_021227 // OSTC // oligosaccharyltransferase complex subunit // 4q25 // 58505 /// BC0	OSTC	NM_021227	0.00182488	0.00182488	0.681802	-1.4667	PFS>6months down vs PFS<6months	16.6341	0.98648	0.652352	1
22381	8078971	NM_001248 // ENTPD3 // ectonucleoside triphosphate diphosphohydrolase 3 // 3p21.3 // 95	ENTPD3	NM_001248	0.00183122	0.00183122	2.02996	2.02996	PFS>6months up vs PFS<6months	16.6175	3.37088	2.23137	1
26593	8120151	NR_033806 // OPN5 // opsin 5 // 6p12.3 // 221391 /// NM_181744 // OPN5 // opsin 5 // 6p	OPN5	NR_033806	0.00183252	0.00183252	1.32185	1.32185	PFS>6months up vs PFS<6months	16.6141	0.523562	0.346645	1
18888	8043504	NM_002371 // MAL // mal, T-cell differentiation protein // 2cen-q13 // 4118 /// NM_0224	MAL	NM_002371	0.00185393	0.00185393	9.79068	9.79068	PFS>6months up vs PFS<6months	16.5584	35.0001	23.2511	1
22580	8081194	NM_001005338 // OR5H1 // olfactory receptor, family 5, subfamily H, member 1 // 3q11.2	OR5H1	NM_001005338	0.00187604	0.00187604	1.25501	1.25501	PFS>6months up vs PFS<6months	16.5018	0.346952	0.231276	1
16221	8017505	NM_000515 // GH1 // growth hormone 1 // 17q24.2 // 2688 /// NM_022559 // GH1 // growth	GH1	NM_000515	0.00188331	0.00188331	1.34145	1.34145	PFS>6months up vs PFS<6months	16.4833	0.580249	0.387224	1
5447	7909261	NM_018724 // IL20 // interleukin 20 // 1q32 // 50604 /// ENST00000367098 // IL20 // int	IL20	NM_018724	0.00190954	0.00190954	1.21072	1.21072	PFS>6months up vs PFS<6months	16.4174	0.245859	0.16473	1
23334	8089011	NM_000313 // PROS1 // protein S (alpha) // 3q11.2 // 5627 /// ENST00000394236 // PROS1	PROS1	NM_000313	0.00195924	0.00195924	0.240842	-4.1521	PFS>6months down vs PFS<6months	16.2955	13.6283	9.19951	1
15499	8009929	NR_028439 // LOC643008 // hypothetical protein LOC643008 // 17q25.1 // 643008 /// NM_00	LOC643008	NR_028439	0.00200596	0.00200596	1.51615	1.51615	PFS>6months up vs PFS<6months	16.1842	1.16468	0.791608	1
7565	7930682	NM_020940 // FAM160B1 // family with sequence similarity 160, member B1 // 10q25.3 // 5	FAM160B1	NM_020940	0.0020083	0.0020083	0.556771	-1.79607	PFS>6months down vs PFS<6months	16.1787	2.306	1.56786	1
26762	8121622	NM_001010892 // RSPH4A // radial spoke head 4 homolog A (Chlamydomonas) // 6q22.1 // 34	RSPH4A	NM_001010892	0.00206685	0.00206685	1.29183	1.29183	PFS>6months up vs PFS<6months	16.0436	0.440895	0.302291	1
15758	8013049	AK024458 // TBC1D27 // TBC1 domain family, member 27 // 17p11.2 // 96597	TBC1D27	AK024458	0.00207857	0.00207857	1.35353	1.35353	PFS>6months up vs PFS<6months	16.0171	0.616213	0.423193	1
6691	7921909	NM_178550 // C1orf110 // chromosome 1 open reading frame 110 // 1q23.3 // 339512 /// EN	C1orf110	NM_178550	0.00210602	0.00210602	1.31615	1.31615	PFS>6months up vs PFS<6months	15.9558	0.507452	0.34984	1
9547	7949668	NM_018219 // CCDC87 // coiled-coil domain containing 87 // 11q13.2 // 55231 /// ENST000	CCDC87	NM_018219	0.00211878	0.00211878	1.27229	1.27229	PFS>6months up vs PFS<6months	15.9276	0.389977	0.269328	1
11320	7967993	NM_002010 // FGF9 // fibroblast growth factor 9 (glia-activating factor) // 13q11-q12 /	FGF9	NM_002010	0.00213463	0.00213463	0.457666	-2.185	PFS>6months down vs PFS<6months	15.8928	4.10811	2.84337	1
10203	7955963	NM_058173 // MUCL1 // mucin-like 1 // 12q // 118430 /// ENST00000308796 // MUCL1 // muc	MUCL1	NM_058173	0.00214538	0.00214538	1.29932	1.29932	PFS>6months up vs PFS<6months	15.8694	0.461038	0.319571	1
24928	8104107	NM_173553 // TRIML2 // tripartite motif family-like 2 // 4q35.2 // 205860 /// ENST00000	TRIML2	NM_173553	0.00222207	0.00222207	1.31029	1.31029	PFS>6months up vs PFS<6months	15.7065	0.491127	0.34396	1
8302	7938176	NM_001004460 // OR10A2 // olfactory receptor, family 10, subfamily A, member 2 // 11p15	OR10A2	NM_001004460	0.0022483	0.0022483	1.36563	1.36563	PFS>6months up vs PFS<6months	15.6523	0.652962	0.458885	1
32009	8170716	NM_005393 // PLXNB3 // plexin B3 // Xq28 // 5365 /// NM_001163257 // PLXNB3 // plexin B	PLXNB3	NM_005393	0.00226703	0.00226703	1.28046	1.28046	PFS>6months up vs PFS<6months	15.614	0.410969	0.289526	1
32552	8175543	NM_145665 // SPANXE // SPANX family, member E // Xq27.1 // 171489 /// NM_022661 // SPAN	SPANXE	NM_145665	0.00228699	0.00228699	1.47348	1.47348	PFS>6months up vs PFS<6months	15.5737	1.01038	0.713654	1
27602	8130038	NM_001042683 // SHPRH // SNF2 histone linker PHD RING helicase // 6q24.3 // 257218 ///	SHPRH	NM_001042683	0.00229818	0.00229818	0.670495	-1.49144	PFS>6months down vs PFS<6months	15.5512	1.07451	0.760043	1
5547	7910379	NR_002834 // DUSP5P // dual specificity phosphatase 5 pseudogene // 1q42.13 // 574029	DUSP5P	NR_002834	0.00232921	0.00232921	1.44988	1.44988	PFS>6months up vs PFS<6months	15.4896	0.92794	0.658979	1
13637	7990830	NM_015154 // MESDC2 // mesoderm development candidate 2 // 15q13 // 23184 /// ENST00000	MESDC2	NM_015154	0.00233436	0.00233436	0.795531	-1.25702	PFS>6months down vs PFS<6months	15.4795	0.351852	0.250032	1
26965	8123685	BC039349 // C6orf146 // chromosome 6 open reading frame 146 // 6p25.2 // 222826 /// ENS	C6orf146	BC039349	0.00233919	0.00233919	1.24695	1.24695	PFS>6months up vs PFS<6months	15.47	0.327546	0.232902	1
13687	7991216	NM_017996 // DET1 // de-etiolated homolog 1 (Arabidopsis) // 15q25.3 // 55070 /// NM_00	DET1	NM_017996	0.00233996	0.00233996	0.655734	-1.52501	PFS>6months down vs PFS<6months	15.4685	1.19751	0.851578	1
29593	8148674	NM_139021 // MAPK15 // mitogen-activated protein kinase 15 // --- // 225689 /// ENST000	MAPK15	NM_139021	0.00234156	0.00234156	1.6787	1.6787	PFS>6months up vs PFS<6months	15.4654	1.80445	1.28344	1
4212	7896742	ENST00000388975 // SEPT14 // septin 14 // 7p11.2 // 346288 /// BC118988 // NCRNA00266 /	2012-09-14	ENST00000388975	0.00234772	0.00234772	0.638423	-1.56636	PFS>6months down vs PFS<6months	15.4534	1.35417	0.96392	1
5676	7911347	ENST00000388975 // SEPT14 // septin 14 // 7p11.2 // 346288 /// BC118988 // NCRNA00266 /	2012-09-14	ENST00000388975	0.00234772	0.00234772	0.638423	-1.56636	PFS>6months down vs PFS<6months	15.4534	1.35417	0.96392	1
9055	7945342	ENST00000388975 // SEPT14 // septin 14 // 7p11.2 // 346288 /// BC118988 // NCRNA00266 /	2012-09-14	ENST00000388975	0.00234772	0.00234772	0.638423	-1.56636	PFS>6months down vs PFS<6months	15.4534	1.35417	0.96392	1
17698	8031990	ENST00000388975 // SEPT14 // septin 14 // 7p11.2 // 346288 /// BC118988 // NCRNA00266 /	2012-09-14	ENST00000388975	0.00234772	0.00234772	0.638423	-1.56636	PFS>6months down vs PFS<6months	15.4534	1.35417	0.96392	1
22982	8085054	ENST00000388975 // SEPT14 // septin 14 // 7p11.2 // 346288 /// AL137655 // LOC100134822	2012-09-14	ENST00000388975	0.00234772	0.00234772	0.638423	-1.56636	PFS>6months down vs PFS<6months	15.4534	1.35417	0.96392	1
25583	8110670	ENST00000388975 // SEPT14 // septin 14 // 7p11.2 // 346288 /// BC118988 // NCRNA00266 /	2012-09-14	ENST00000388975	0.00234772	0.00234772	0.638423	-1.56636	PFS>6months down vs PFS<6months	15.4534	1.35417	0.96392	1
28404	8137666	ENST00000388975 // SEPT14 // septin 14 // 7p11.2 // 346288 /// BC118988 // NCRNA00266 /	2012-09-14	ENST00000388975	0.00234772	0.00234772	0.638423	-1.56636	PFS>6months down vs PFS<6months	15.4534	1.35417	0.96392	1
29623	8148964	ENST00000388975 // SEPT14 // septin 14 // 7p11.2 // 346288 /// AL137655 // LOC100134822	2012-09-14	ENST00000388975	0.00234772	0.00234772	0.638423	-1.56636	PFS>6months down vs PFS<6months	15.4534	1.35417	0.96392	1
32461	8174853	NM_001080146 // CT47A1 // cancer/testis antigen family 47, member A1 // Xq24 // 728096	CT47A1	NM_001080146	0.00238712	0.00238712	1.42022	1.42022	PFS>6months up vs PFS<6months	15.3773	0.827555	0.591983	1
24648	8101648	NM_016245 // HSD17B11 // hydroxysteroid (17-beta) dehydrogenase 11 // 4q22.1 // 51170 /	HSD17B11	NM_016245	0.00239459	0.00239459	0.285017	-3.50856	PFS>6months down vs PFS<6months	15.3631	10.5946	7.58576	1
24746	8102619	NM_001154 // ANXA5 // annexin A5 // 4q26-q28|4q27 // 308 /// ENST00000296511 // ANXA5 /	ANXA5	NM_001154	0.00241449	0.00241449	0.618764	-1.61613	PFS>6months down vs PFS<6months	15.3254	1.54951	1.11218	1
30849	8160377	NM_021068 // IFNA4 // interferon, alpha 4 // 9p22 // 3441 /// NM_021268 // IFNA17 // in	IFNA4	NM_021068	0.00243735	0.00243735	1.29734	1.29734	PFS>6months up vs PFS<6months	15.2825	0.455688	0.327994	1
9191	7946326	NM_153445 // OR5P3 // olfactory receptor, family 5, subfamily P, member 3 // 11p15.4 //	OR5P3	NM_153445	0.00246786	0.00246786	1.2691	1.2691	PFS>6months up vs PFS<6months	15.226	0.381875	0.275885	1
17303	8028227	NM_152604 // ZNF383 // zinc finger protein 383 // 19q13.12 // 163087 /// ENST0000035299	ZNF383	NM_152604	0.00246849	0.00246849	0.570567	-1.75264	PFS>6months down vs PFS<6months	15.2248	2.11726	1.52973	1
18953	8044191	NM_021815 // SLC5A7 // solute carrier family 5 (choline transporter), member 7 // 2q12	SLC5A7	NM_021815	0.00249989	0.00249989	1.27531	1.27531	PFS>6months up vs PFS<6months	15.1676	0.397678	0.288408	1
17942	8034837	NM_006145 // DNAJB1 // DnaJ (Hsp40) homolog, subfamily B, member 1 // 19p13.2 // 3337 /	DNAJB1	NM_006145	0.00251717	0.00251717	1.62259	1.62259	PFS>6months up vs PFS<6months	15.1364	1.57538	1.14487	1
17302	8028219	NM_144689 // ZNF420 // zinc finger protein 420 // 19q13.12 // 147923 /// ENST0000033799	ZNF420	NM_144689	0.00252411	0.00252411	0.504458	-1.98233	PFS>6months down vs PFS<6months	15.124	3.14855	2.29001	1
10501	7959148	NM_012240 // SIRT4 // sirtuin 4 // 12q // 23409 /// ENST00000202967 // SIRT4 // sirtuin	SIRT4	NM_012240	0.00252425	0.00252425	1.17318	1.17318	PFS>6months up vs PFS<6months	15.1237	0.171533	0.124761	1
27662	8130664	NM_144980 // C6orf118 // chromosome 6 open reading frame 118 // 6q27 // 168090 /// ENST	C6orf118	NM_144980	0.00253086	0.00253086	1.25089	1.25089	PFS>6months up vs PFS<6months	15.1119	0.336964	0.245277	1
6774	7922656	NM_032360 // ACBD6 // acyl-CoA binding domain containing 6 // 1q25.1 // 84320 /// ENST0	ACBD6	NM_032360	0.00254523	0.00254523	0.66102	-1.51281	PFS>6months down vs PFS<6months	15.0864	1.15238	0.840241	1
20995	8065388	NM_130794 // CST11 // cystatin 11 // 20p11.21 // 140880 /// NM_080830 // CST11 // cysta	CST11	NM_130794	0.00258153	0.00258153	1.34088	1.34088	PFS>6months up vs PFS<6months	15.0226	0.578579	0.423652	1
32457	8174837	NM_001080146 // CT47A1 // cancer/testis antigen family 47, member A1 // Xq24 // 728096	CT47A1	NM_001080146	0.00258981	0.00258981	1.42588	1.42588	PFS>6months up vs PFS<6months	15.0082	0.846424	0.620371	1
32458	8174841	NM_001080146 // CT47A1 // cancer/testis antigen family 47, member A1 // Xq24 // 728096	CT47A1	NM_001080146	0.00258981	0.00258981	1.42588	1.42588	PFS>6months up vs PFS<6months	15.0082	0.846424	0.620371	1
32459	8174845	NM_001080146 // CT47A1 // cancer/testis antigen family 47, member A1 // Xq24 // 728096	CT47A1	NM_001080146	0.00258981	0.00258981	1.42588	1.42588	PFS>6months up vs PFS<6months	15.0082	0.846424	0.620371	1
32460	8174849	NM_001080146 // CT47A1 // cancer/testis antigen family 47, member A1 // Xq24 // 728096	CT47A1	NM_001080146	0.00258981	0.00258981	1.42588	1.42588	PFS>6months up vs PFS<6months	15.0082	0.846424	0.620371	1
32463	8174867	NM_001080146 // CT47A1 // cancer/testis antigen family 47, member A1 // Xq24 // 728096	CT47A1	NM_001080146	0.00258981	0.00258981	1.42588	1.42588	PFS>6months up vs PFS<6months	15.0082	0.846424	0.620371	1
32464	8174872	NM_001080146 // CT47A1 // cancer/testis antigen family 47, member A1 // Xq24 // 728096	CT47A1	NM_001080146	0.00258981	0.00258981	1.42588	1.42588	PFS>6months up vs PFS<6months	15.0082	0.846424	0.620371	1
32465	8174876	NM_001080146 // CT47A1 // cancer/testis antigen family 47, member A1 // Xq24 // 728096	CT47A1	NM_001080146	0.00258981	0.00258981	1.42588	1.42588	PFS>6months up vs PFS<6months	15.0082	0.846424	0.620371	1
32466	8174882	NM_001080146 // CT47A1 // cancer/testis antigen family 47, member A1 // Xq24 // 728096	CT47A1	NM_001080146	0.00258981	0.00258981	1.42588	1.42588	PFS>6months up vs PFS<6months	15.0082	0.846424	0.620371	1
32462	8174862	NM_001080137 // CT47A10 // cancer/testis antigen family 47, member A10 // Xq24 // 72803	CT47A10	NM_001080137	0.00258981	0.00258981	1.42588	1.42588	PFS>6months up vs PFS<6months	15.0082	0.846424	0.620371	1
20811	8063536	NM_003222 // TFAP2C // transcription factor AP-2 gamma (activating enhancer binding pro	TFAP2C	NM_003222	0.00262048	0.00262048	5.3076	5.3076	PFS>6months up vs PFS<6months	14.9554	18.7344	13.7796	1
28726	8140297	NM_001099415 // POM121C // POM121 membrane glycoprotein C // 7q11.2 // 100101267 /// NM	POM121C	NM_001099415	0.00262666	0.00262666	0.714117	-1.40033	PFS>6months down vs PFS<6months	14.9448	0.762365	0.561132	1
8182	7937251	NM_001080998 // FRG2B // FSHD region gene 2 family, member B // 10q26.3 // 441581 /// N	FRG2B	NM_001080998	0.00263639	0.00263639	1.43226	1.43226	PFS>6months up vs PFS<6months	14.9282	0.867862	0.639492	1
30907	8160870	NM_006664 // CCL27 // chemokine (C-C motif) ligand 27 // 9p13 // 10850 /// ENST00000259	CCL27	NM_006664	0.00264732	0.00264732	1.23095	1.23095	PFS>6months up vs PFS<6months	14.9097	0.290321	0.214191	1
13031	7984001	NM_004751 // GCNT3 // glucosaminyl (N-acetyl) transferase 3, mucin type // 15q21.3 // 9	GCNT3	NM_004751	0.0026787	0.0026787	1.747	1.747	PFS>6months up vs PFS<6months	14.857	2.093	1.54964	1
4226	7896859	NR_029639 // MIR200B // microRNA 200b // 1p36.33 // 406984	MIR200B	NR_029639	0.00270217	0.00270217	1.22157	1.22157	PFS>6months up vs PFS<6months	14.8181	0.269338	0.199939	1
15560	8010702	NM_024083 // ASPSCR1 // alveolar soft part sarcoma chromosome region, candidate 1 // 17	ASPSCR1	NM_024083	0.00270496	0.00270496	1.12926	1.12926	PFS>6months up vs PFS<6months	14.8135	0.0993765	0.0737937	1
5628	7911174	NM_173858 // VN1R5 // vomeronasal 1 receptor 5 (gene/pseudogene) // 1q44 // 317705 ///	VN1R5	NM_173858	0.00271389	0.00271389	1.14845	1.14845	PFS>6months up vs PFS<6months	14.7988	0.128834	0.0957626	1
30964	8161407	NR_026801 // FAM74A3 // family with sequence similarity 74, member A3 // 9p13.1 // 7284	FAM74A3	NR_026801	0.00272663	0.00272663	1.62755	1.62755	PFS>6months up vs PFS<6months	14.7779	1.59534	1.18749	1
6220	7917240	NM_004388 // CTBS // chitobiase, di-N-acetyl- // 1p22 // 1486 /// ENST00000370630 // CT	CTBS	NM_004388	0.00272892	0.00272892	0.607349	-1.6465	PFS>6months down vs PFS<6months	14.7742	1.67206	1.24491	1
21468	8069848	NM_181604 // KRTAP6-2 // keratin associated protein 6-2 // 21q22.1 // 337967 /// ENST00	KRTAP6-2	NM_181604	0.00273304	0.00273304	1.51023	1.51023	PFS>6months up vs PFS<6months	14.7675	1.14289	0.851312	1
23204	8087685	NM_007024 // TMEM115 // transmembrane protein 115 // 3p21.3 // 11070 /// ENST0000026602	TMEM115	NM_007024	0.00276788	0.00276788	0.686688	-1.45627	PFS>6months down vs PFS<6months	14.7112	0.950043	0.710376	1
12577	7980069	NM_182480 // COQ6 // coenzyme Q6 homolog, monooxygenase (S. cerevisiae) // 14q24.3 // 5	COQ6	NM_182480	0.00281332	0.00281332	1.19615	1.19615	PFS>6months up vs PFS<6months	14.639	0.21572	0.162095	1
8953	7944351	NM_181721 // FOXR1 // forkhead box R1 // 11q23.3 // 283150 /// ENST00000317011 // FOXR1	FOXR1	NM_181721	0.00285371	0.00285371	1.3883	1.3883	PFS>6months up vs PFS<6months	14.576	0.723785	0.546214	1
27536	8129317	NM_020755 // SERINC1 // serine incorporator 1 // 6q22.31 // 57515 /// ENST00000339697 /	SERINC1	NM_020755	0.00291474	0.00291474	0.549088	-1.8212	PFS>6months down vs PFS<6months	14.4828	2.41673	1.83556	1
20760	8063078	NM_001127695 // CTSA // cathepsin A // 20q13.1 // 5476 /// NM_000308 // CTSA // catheps	CTSA	NM_001127695	0.00291641	0.00291641	0.676035	-1.47921	PFS>6months down vs PFS<6months	14.4803	1.03072	0.782991	1
29745	8149749	NM_003840 // TNFRSF10D // tumor necrosis factor receptor superfamily, member 10d, decoy	TNFRSF10D	NM_003840	0.00291753	0.00291753	0.577521	-1.73154	PFS>6months down vs PFS<6months	14.4786	2.02683	1.53987	1
29028	8143463	NM_001008270 // PRSS37 // protease, serine, 37 // 7q34 // 136242 /// NM_001171951 // PR	PRSS37	NM_001008270	0.00292359	0.00292359	1.24621	1.24621	PFS>6months up vs PFS<6months	14.4695	0.325772	0.247659	1
10937	7963786	NM_002205 // ITGA5 // integrin, alpha 5 (fibronectin receptor, alpha polypeptide) // 12	ITGA5	NM_002205	0.00293979	0.00293979	0.437992	-2.28315	PFS>6months down vs PFS<6months	14.4452	4.58297	3.48992	1
28615	8139606	NM_001030019 // SUN3 // Sad1 and UNC84 domain containing 3 // 7p12.3 // 256979 /// NM_1	SUN3	NM_001030019	0.00294429	0.00294429	1.17182	1.17182	PFS>6months up vs PFS<6months	14.4385	0.169054	0.128795	1
20921	8064808	NM_005116 // SLC23A2 // solute carrier family 23 (nucleobase transporters), member 2 //	SLC23A2	NM_005116	0.00297159	0.00297159	0.473516	-2.11186	PFS>6months down vs PFS<6months	14.398	3.75802	2.8711	1
19362	8048112	NM_001080500 // VWC2L // von Willebrand factor C domain-containing protein 2-like // 2q	VWC2L	NM_001080500	0.00297454	0.00297454	1.47664	1.47664	PFS>6months up vs PFS<6months	14.3937	1.02157	0.780709	1
14706	8001918	NM_001128850 // RRAD // Ras-related associated with diabetes // 16q22 // 6236 /// NM_00	RRAD	NM_001128850	0.00299185	0.00299185	1.25162	1.25162	PFS>6months up vs PFS<6months	14.3683	0.338723	0.259318	1
20770	8063209	NR_024594 // LOC100131496 // hypothetical LOC100131496 // 20q13.12 // 100131496	LOC100131496	NR_024594	0.00300802	0.00300802	1.36435	1.36435	PFS>6months up vs PFS<6months	14.3447	0.649038	0.497704	1
11016	7964701	NM_002076 // GNS // glucosamine (N-acetyl)-6-sulfatase // 12q14 // 2799 /// ENST0000025	GNS	NM_002076	0.00300981	0.00300981	0.445623	-2.24405	PFS>6months down vs PFS<6months	14.3421	4.39321	3.36947	1
17289	8028112	NM_024509 // LRFN3 // leucine rich repeat and fibronectin type III domain containing 3	LRFN3	NM_024509	0.0030394	0.0030394	0.642686	-1.55597	PFS>6months down vs PFS<6months	14.2994	1.3143	1.01104	1
27599	8130013	NM_005670 // EPM2A // epilepsy, progressive myoclonus type 2A, Lafora disease (laforin)	EPM2A	NM_005670	0.00304035	0.00304035	0.738958	-1.35326	PFS>6months down vs PFS<6months	14.298	0.615383	0.473437	1
15389	8008723	NM_000502 // EPX // eosinophil peroxidase // 17q23.1 // 8288 /// ENST00000225371 // EPX	EPX	NM_000502	0.0030407	0.0030407	1.19909	1.19909	PFS>6months up vs PFS<6months	14.2975	0.221673	0.170547	1
9146	7946031	NM_001004760 // OR51V1 // olfactory receptor, family 51, subfamily V, member 1 // 11p15	OR51V1	NM_001004760	0.00310412	0.00310412	1.32998	1.32998	PFS>6months up vs PFS<6months	14.2077	0.546818	0.423363	1
28326	8136975	NM_001001659 // OR2A14 // olfactory receptor, family 2, subfamily A, member 14 // 7q35	OR2A14	NM_001001659	0.00311032	0.00311032	1.61717	1.61717	PFS>6months up vs PFS<6months	14.199	1.55369	1.20365	1
31052	8162006	NM_025211 // GKAP1 // G kinase anchoring protein 1 // 9q21.32 // 80318 /// NM_001135953	GKAP1	NM_025211	0.00312708	0.00312708	0.497556	-2.00982	PFS>6months down vs PFS<6months	14.1757	3.2766	2.54257	1
29973	8151619	NR_003594 // REXO1L2P // REX1, RNA exonuclease 1 homolog (S. cerevisiae)-like 2 (pseudo	REXO1L2P	NR_003594	0.00314413	0.00314413	1.96565	1.96565	PFS>6months up vs PFS<6months	14.1521	3.07131	2.38724	1
20228	8057394	NM_178123 // SESTD1 // SEC14 and spectrin domains 1 // 2q31.2 // 91404 /// ENST00000428	SESTD1	NM_178123	0.00315845	0.00315845	0.543299	-1.84061	PFS>6months down vs PFS<6months	14.1324	2.50294	1.94817	1
22485	8080138	NM_203424 // IQCF2 // IQ motif containing F2 // 3p21.2 // 389123 /// ENST00000333127 //	IQCF2	NM_203424	0.00316261	0.00316261	1.25004	1.25004	PFS>6months up vs PFS<6months	14.1267	0.334933	0.260801	1
6470	7919604	AK092418 // HIST2H2BF // histone cluster 2, H2bf // 1q21.2 // 440689	HIST2H2BF	AK092418	0.00318402	0.00318402	1.54005	1.54005	PFS>6months up vs PFS<6months	14.0975	1.25385	0.978354	1
21950	8074632	NM_032775 // KLHL22 // kelch-like 22 (Drosophila) // 22q11.21 // 84861 /// NR_033825 //	KLHL22	NM_032775	0.00321294	0.00321294	0.722654	-1.38379	PFS>6months down vs PFS<6months	14.0584	0.709501	0.555148	1
8208	7937518	NM_001025237 // TSPAN4 // tetraspanin 4 // 11p15.5 // 7106 /// NM_001025235 // TSPAN4 /	TSPAN4	NM_001025237	0.00323728	0.00323728	0.668455	-1.49599	PFS>6months down vs PFS<6months	14.0259	1.09095	0.855592	1
16103	8016382	NM_199262 // SP6 // Sp6 transcription factor // 17q21.32 // 80320 /// ENST00000342234 /	SP6	NM_199262	0.00325405	0.00325405	1.31327	1.31327	PFS>6months up vs PFS<6months	14.0036	0.499399	0.392284	1
27448	8128356	NM_012160 // FBXL4 // F-box and leucine-rich repeat protein 4 // 6q16.1-q16.3 // 26235	FBXL4	NM_012160	0.00325484	0.00325484	0.635678	-1.57312	PFS>6months down vs PFS<6months	14.0026	1.38029	1.08432	1
10269	7956593	NM_006812 // OS9 // osteosarcoma amplified 9, endoplasmic reticulum lectin // 12q13 //	OS9	NM_006812	0.00325673	0.00325673	0.719543	-1.38977	PFS>6months down vs PFS<6months	14.0001	0.728475	0.57237	1
10706	7961291	NM_176885 // TAS2R31 // taste receptor, type 2, member 31 // 12p13.2 // 259290 /// BC11	TAS2R31	NM_176885	0.00328317	0.00328317	0.456477	-2.19069	PFS>6months down vs PFS<6months	13.9653	4.1355	3.2574	1
26242	8116835	NM_145649 // GCNT2 // glucosaminyl (N-acetyl) transferase 2, I-branching enzyme (I bloo	GCNT2	NM_145649	0.0033203	0.0033203	0.486679	-2.05474	PFS>6months down vs PFS<6months	13.917	3.48741	2.75645	1
15774	8013222	NM_004618 // TOP3A // topoisomerase (DNA) III alpha // 17p12-p11.2 // 7156 /// ENST0000	TOP3A	NM_004618	0.00338801	0.00338801	0.600329	-1.66575	PFS>6months down vs PFS<6months	13.8305	1.75092	1.39258	1
23624	8091954	NM_014498 // GOLIM4 // golgi integral membrane protein 4 // 3q26.2 // 27333 /// ENST000	GOLIM4	NM_014498	0.00339444	0.00339444	0.350584	-2.85238	PFS>6months down vs PFS<6months	13.8224	7.38765	5.87915	1
23476	8090511	NR_033426 // ACAD9 // acyl-CoA dehydrogenase family, member 9 // 3q21.3 // 28976 /// EN	ACAD9	NR_033426	0.00340092	0.00340092	1.35478	1.35478	PFS>6months up vs PFS<6months	13.8143	0.619962	0.493662	1
25307	8107920	NM_003060 // SLC22A5 // solute carrier family 22 (organic cation/carnitine transporter)	SLC22A5	NM_003060	0.00340283	0.00340283	0.684892	-1.46008	PFS>6months down vs PFS<6months	13.8119	0.963328	0.76721	1
5667	7911329	ENST00000388975 // SEPT14 // septin 14 // 7p11.2 // 346288 /// BC118988 // NCRNA00266 /	2012-09-14	ENST00000388975	0.00341734	0.00341734	0.644303	-1.55207	PFS>6months down vs PFS<6months	13.7937	1.2994	1.03623	1
8823	7943025	NM_001105522 // TRIM49L1 // tripartite motif-containing 49-like 1 // 11q14.3 // 729384	TRIM49L1	NM_001105522	0.0034235	0.0034235	1.50755	1.50755	PFS>6months up vs PFS<6months	13.786	1.13304	0.904062	1
9685	7950971	NM_001105522 // TRIM49L1 // tripartite motif-containing 49-like 1 // 11q14.3 // 729384	TRIM49L1	NM_001105522	0.0034235	0.0034235	1.50755	1.50755	PFS>6months up vs PFS<6months	13.786	1.13304	0.904062	1
29968	8151607	NR_003594 // REXO1L2P // REX1, RNA exonuclease 1 homolog (S. cerevisiae)-like 2 (pseudo	REXO1L2P	NR_003594	0.00342724	0.00342724	1.90693	1.90693	PFS>6months up vs PFS<6months	13.7814	2.80184	2.23637	1
29975	8151623	NR_003594 // REXO1L2P // REX1, RNA exonuclease 1 homolog (S. cerevisiae)-like 2 (pseudo	REXO1L2P	NR_003594	0.00342724	0.00342724	1.90693	1.90693	PFS>6months up vs PFS<6months	13.7814	2.80184	2.23637	1
32393	8174297	NM_031274 // TEX13A // testis expressed 13A // Xq22.3 // 56157 /// ENST00000413579 // T	TEX13A	NM_031274	0.0034605	0.0034605	1.37113	1.37113	PFS>6months up vs PFS<6months	13.7402	0.669931	0.536326	1
11552	7970404	NM_130785 // TPTE2 // transmembrane phosphoinositide 3-phosphatase and tensin homolog 2	TPTE2	NM_130785	0.00351972	0.00351972	1.39824	1.39824	PFS>6months up vs PFS<6months	13.6681	0.755629	0.608126	1
16165	8016878	NM_017949 // CUEDC1 // CUE domain containing 1 // 17q23.2 // 404093 /// ENST00000407144	CUEDC1	NM_017949	0.0035707	0.0035707	1.64629	1.64629	PFS>6months up vs PFS<6months	13.6071	1.67121	1.351	1
22589	8081212	NM_001004737 // OR5K2 // olfactory receptor, family 5, subfamily K, member 2 // 3q11.2	OR5K2	NM_001004737	0.00358793	0.00358793	1.30935	1.30935	PFS>6months up vs PFS<6months	13.5868	0.488508	0.395501	1
14958	8004521	NM_004870 // MPDU1 // mannose-P-dolichol utilization defect 1 // 17p13.1-p12 // 9526 //	MPDU1	NM_004870	0.00360717	0.00360717	0.529244	-1.88949	PFS>6months down vs PFS<6months	13.5642	2.72261	2.20793	1
12888	7982392	NM_001036 // RYR3 // ryanodine receptor 3 // 15q14-q15 // 6263 /// ENST00000389232 // R	RYR3	NM_001036	0.00363518	0.00363518	1.27706	1.27706	PFS>6months up vs PFS<6months	13.5315	0.402181	0.32694	1
18595	8040690	NM_001105519 // C2orf70 // chromosome 2 open reading frame 70 // 2p23.3 // 339778 /// E	C2orf70	NM_001105519	0.00364561	0.00364561	1.2997	1.2997	PFS>6months up vs PFS<6months	13.5194	0.462071	0.375961	1
10700	7961269	NM_002723 // PRB4 // proline-rich protein BstNI subfamily 4 // 12p13.2 // 5545 /// NM_0	PRB4	NM_002723	0.00365963	0.00365963	1.2541	1.2541	PFS>6months up vs PFS<6months	13.5033	0.344722	0.280817	1
18969	8044391	NM_006343 // MERTK // c-mer proto-oncogene tyrosine kinase // 2q14.1 // 10461 /// ENST0	MERTK	NM_006343	0.00366662	0.00366662	0.33772	-2.96103	PFS>6months down vs PFS<6months	13.4952	7.924	6.45887	1
6204	7917019	NM_001002912 // C1orf173 // chromosome 1 open reading frame 173 // 1p31.1 // 127254 ///	C1orf173	NM_001002912	0.00367249	0.00367249	1.14732	1.14732	PFS>6months up vs PFS<6months	13.4885	0.126996	0.103566	1
19107	8045499	NM_006895 // HNMT // histamine N-methyltransferase // 2q22.1 // 3176 /// NM_001024075 /	HNMT	NM_006895	0.00370871	0.00370871	0.359865	-2.77882	PFS>6months down vs PFS<6months	13.4472	7.02392	5.74566	1
7915	7934196	NM_002778 // PSAP // prosaposin // 10q21-q22 // 5660 /// NM_001042465 // PSAP // prosap	PSAP	NM_002778	0.00373795	0.00373795	0.504198	-1.98335	PFS>6months down vs PFS<6months	13.4142	3.1533	2.58578	1
10704	7961285	NM_176889 // TAS2R20 // taste receptor, type 2, member 20 // 12p13.2 // 259295 /// ENST	TAS2R20	NM_176889	0.00375153	0.00375153	0.484118	-2.06561	PFS>6months down vs PFS<6months	13.399	3.53869	2.9051	1
22533	8080918	NM_213609 // FAM19A1 // family with sequence similarity 19 (chemokine (C-C motif)-like)	FAM19A1	NM_213609	0.00375533	0.00375533	1.35816	1.35816	PFS>6months up vs PFS<6months	13.3948	0.630179	0.517513	1
8100	7936346	NM_022494 // ZDHHC6 // zinc finger, DHHC-type containing 6 // 10q25.2 // 64429 /// ENST	ZDHHC6	NM_022494	0.00375727	0.00375727	0.705961	-1.41651	PFS>6months down vs PFS<6months	13.3926	0.815266	0.669618	1
26697	8121144	NM_024641 // MANEA // mannosidase, endo-alpha // 6q16.1 // 79694 /// ENST00000358812 //	MANEA	NM_024641	0.00375807	0.00375807	0.590737	-1.6928	PFS>6months down vs PFS<6months	13.3917	1.86321	1.53045	1
16341	8019061	NM_000199 // SGSH // N-sulfoglucosamine sulfohydrolase // 17q25.3 // 6448 /// ENST00000	SGSH	NM_000199	0.00379672	0.00379672	0.75041	-1.33261	PFS>6months down vs PFS<6months	13.3489	0.554408	0.456854	1
17298	8028194	NM_032825 // ZNF382 // zinc finger protein 382 // 19q13.12 // 84911 /// ENST00000292928	ZNF382	NM_032825	0.00381593	0.00381593	0.328338	-3.04564	PFS>6months down vs PFS<6months	13.3278	8.34068	6.88394	1
9078	7945579	NM_001142674 // CHID1 // chitinase domain containing 1 // 11p15.5 // 66005 /// NM_00114	CHID1	NM_001142674	0.00381669	0.00381669	0.63557	-1.57339	PFS>6months down vs PFS<6months	13.3269	1.38133	1.14014	1
19733	8052269	NM_001135597 // CCDC88A // coiled-coil domain containing 88A // 2p16.1 // 55704 /// NM_	CCDC88A	NM_001135597	0.00382498	0.00382498	0.468099	-2.1363	PFS>6months down vs PFS<6months	13.3179	3.87459	3.20025	1
28303	8136844	NM_176881 // TAS2R39 // taste receptor, type 2, member 39 // 7q34 // 259285 /// ENST000	TAS2R39	NM_176881	0.00382872	0.00382872	1.4564	1.4564	PFS>6months up vs PFS<6months	13.3138	0.950506	0.785319	1
31550	8166950	NM_022076 // DUSP21 // dual specificity phosphatase 21 // Xp11.4-p11.23 // 63904 /// EN	DUSP21	NM_022076	0.00384272	0.00384272	1.23884	1.23884	PFS>6months up vs PFS<6months	13.2985	0.308449	0.255136	1
19526	8049950	AK094921 // LOC100131763 // hypothetical LOC100131763 // 2q37.3 // 100131763	LOC100131763	AK094921	0.00385636	0.00385636	1.35063	1.35063	PFS>6months up vs PFS<6months	13.2837	0.607518	0.503074	1
16867	8023876	ENST00000382638 // C18orf62 // chromosome 18 open reading frame 62 // 18q23 // 284274 /	C18orf62	ENST00000382638	0.00386353	0.00386353	1.27443	1.27443	PFS>6months up vs PFS<6months	13.276	0.395444	0.32765	1
29611	8148867	NM_145754 // KIFC2 // kinesin family member C2 // 8q24.3 // 90990 /// NM_003923 // FOXH	KIFC2	NM_145754	0.00388611	0.00388611	1.49777	1.49777	PFS>6months up vs PFS<6months	13.2517	1.09743	0.910953	1
27135	8124940	NR_003140 // SNORD117 // small nucleolar RNA, C/D box 117 // 6p21.33 // 692233	SNORD117	NR_003140	0.00389293	0.00389293	0.466265	-2.14471	PFS>6months down vs PFS<6months	13.2444	3.91477	3.25137	1
15232	8007148	NM_000805 // GAST // gastrin // 17q21 // 2520 /// ENST00000329402 // GAST // gastrin //	GAST	NM_000805	0.00391396	0.00391396	1.27235	1.27235	PFS>6months up vs PFS<6months	13.222	0.390122	0.324561	1
6649	7921442	ENST00000389011 // OR10J3 // olfactory receptor, family 10, subfamily J, member 3 // 1q	OR10J3	ENST00000389011	0.00391955	0.00391955	1.4667	1.4667	PFS>6months up vs PFS<6months	13.216	0.986478	0.821067	1
9091	7945680	NR_002196 // H19 // H19, imprinted maternally expressed transcript (non-protein coding)	H19	NR_002196	0.00395667	0.00395667	0.151923	-6.58228	PFS>6months down vs PFS<6months	13.1769	23.8777	19.933	1
18882	8043487	NR_027714 // ACTR3BP2 // ARP3 actin-related protein 3 homolog B (yeast) pseudogene 2 //	ACTR3BP2	NR_027714	0.00403257	0.00403257	1.30963	1.30963	PFS>6months up vs PFS<6months	13.0981	0.489295	0.410917	1
25945	8114002	ENST00000439698 // P4HA2 // prolyl 4-hydroxylase, alpha polypeptide II // 5q31 // 8974	P4HA2	ENST00000439698	0.0040486	0.0040486	1.41911	1.41911	PFS>6months up vs PFS<6months	13.0817	0.823884	0.692778	1
16924	8024429	NM_000479 // AMH // anti-Mullerian hormone // 19p13.3 // 268 /// ENST00000221496 // AMH	AMH	NM_000479	0.00405375	0.00405375	1.42407	1.42407	PFS>6months up vs PFS<6months	13.0765	0.840381	0.706933	1
9042	7945182	NM_001642 // APLP2 // amyloid beta (A4) precursor-like protein 2 // 11q23-q25|11q24 //	APLP2	NM_001642	0.00407346	0.00407346	0.51029	-1.95967	PFS>6months down vs PFS<6months	13.0564	3.04366	2.56427	1
31947	8170249	NM_145662 // SPANXA2 // SPANX family, member A2 // Xq27.1 // 728712 /// NM_013453 // SP	SPANXA2	NM_145662	0.00407646	0.00407646	1.47616	1.47616	PFS>6months up vs PFS<6months	13.0534	1.01987	0.859435	1
32553	8175550	NM_145662 // SPANXA2 // SPANX family, member A2 // Xq27.1 // 728712 /// NM_013453 // SP	SPANXA2	NM_145662	0.00407646	0.00407646	1.47616	1.47616	PFS>6months up vs PFS<6months	13.0534	1.01987	0.859435	1
31993	8170562	NM_175742 // MAGEA2 // melanoma antigen family A, 2 // Xq28 // 4101 /// NM_175743 // MA	MAGEA2	NM_175742	0.00409341	0.00409341	1.28386	1.28386	PFS>6months up vs PFS<6months	13.0363	0.419843	0.354263	1
13772	7992032	NM_153350 // FBXL16 // F-box and leucine-rich repeat protein 16 // 16p13.3 // 146330 //	FBXL16	NM_153350	0.00411433	0.00411433	1.2987	1.2987	PFS>6months up vs PFS<6months	13.0152	0.459339	0.388216	1
24607	8101158	NM_005506 // SCARB2 // scavenger receptor class B, member 2 // 4q21.1 // 950 /// ENST00	SCARB2	NM_005506	0.00411563	0.00411563	0.511785	-1.95395	PFS>6months down vs PFS<6months	13.014	3.01725	2.55032	1
7221	7927097	NR_027714 // ACTR3BP2 // ARP3 actin-related protein 3 homolog B (yeast) pseudogene 2 //	ACTR3BP2	NR_027714	0.00413312	0.00413312	1.29743	1.29743	PFS>6months up vs PFS<6months	12.9965	0.455921	0.385884	1
5186	7906365	NM_001004473 // OR10K1 // olfactory receptor, family 10, subfamily K, member 1 // 1q23.	OR10K1	NM_001004473	0.00413832	0.00413832	1.29762	1.29762	PFS>6months up vs PFS<6months	12.9913	0.456421	0.386461	1
22106	8075921	NM_052906 // ELFN2 // extracellular leucine-rich repeat and fibronectin type III domain	ELFN2	NM_052906	0.00414609	0.00414609	1.31084	1.31084	PFS>6months up vs PFS<6months	12.9836	0.492627	0.417365	1
10155	7955433	NM_182559 // TMPRSS12 // transmembrane (C-terminal) protease, serine 12 // 12q13.12 //	TMPRSS12	NM_182559	0.00414828	0.00414828	1.1844	1.1844	PFS>6months up vs PFS<6months	12.9814	0.1926	0.163203	1
6268	7917728	NM_001006605 // FAM69A // family with sequence similarity 69, member A // 1p22.1 // 388	FAM69A	NM_001006605	0.00415281	0.00415281	0.473689	-2.11109	PFS>6months down vs PFS<6months	12.9769	3.75435	3.18241	1
23477	8090518	BC031632 // KIAA1257 // KIAA1257 // 3q21.3 // 57501 /// AB033083 // KIAA1257 // KIAA125	KIAA1257	BC031632	0.00416357	0.00416357	1.2627	1.2627	PFS>6months up vs PFS<6months	12.9663	0.365842	0.310364	1
22333	8078397	NM_178868 // CMTM8 // CKLF-like MARVEL transmembrane domain containing 8 // 3p22.3 // 1	CMTM8	NM_178868	0.00420012	0.00420012	0.438582	-2.28008	PFS>6months down vs PFS<6months	12.9304	4.56804	3.88608	1
19195	8046360	NM_199227 // METAP1D // methionyl aminopeptidase type 1D (mitochondrial) // 2q31.1 // 2	METAP1D	NM_199227	0.00422338	0.00422338	0.660367	-1.51431	PFS>6months down vs PFS<6months	12.9077	1.15788	0.986754	1
27105	8124654	NM_001470 // GABBR1 // gamma-aminobutyric acid (GABA) B receptor, 1 // 6p21.31 // 2550	GABBR1	NM_001470	0.00422775	0.00422775	0.551186	-1.81427	PFS>6months down vs PFS<6months	12.9035	2.38608	2.03409	1
18069	8036038	NM_001007248 // ZNF599 // zinc finger protein 599 // 19q13.11 // 148103 /// ENST0000032	ZNF599	NM_001007248	0.00424575	0.00424575	0.703562	-1.42134	PFS>6months down vs PFS<6months	12.886	0.831288	0.709618	1
19624	8051050	NM_003459 // SLC30A3 // solute carrier family 30 (zinc transporter), member 3 // 2p23.3	SLC30A3	NM_003459	0.00426074	0.00426074	1.2822	1.2822	PFS>6months up vs PFS<6months	12.8716	0.415514	0.355096	1
15034	8005444	ENST00000407600 // FLJ35934 // FLJ35934 // 17p11.2 // 400579 /// AK093253 // FLJ35934 /	FLJ35934	ENST00000407600	0.00438017	0.00438017	1.49475	1.49475	PFS>6months up vs PFS<6months	12.7587	1.08646	0.936697	1
32282	8173349	NM_001002254 // AWAT2 // acyl-CoA wax alcohol acyltransferase 2 // Xq13.1 // 158835 ///	AWAT2	NM_001002254	0.004386	0.004386	1.1429	1.1429	PFS>6months up vs PFS<6months	12.7533	0.119962	0.10347	1
24440	8099696	NM_016955 // SEPSECS // Sep (O-phosphoserine) tRNA:Sec (selenocysteine) tRNA synthase /	SEPSECS	NM_016955	0.00439066	0.00439066	0.558982	-1.78897	PFS>6months down vs PFS<6months	12.749	2.27489	1.96281	1
8312	7938261	NR_027711 // OR5E1P // olfactory receptor, family 5, subfamily E, member 1 pseudogene /	OR5E1P	NR_027711	0.00440046	0.00440046	1.35275	1.35275	PFS>6months up vs PFS<6months	12.7399	0.613852	0.530017	1
17299	8028200	NM_152603 // ZNF567 // zinc finger protein 567 // 19q13.12 // 163081 /// ENST0000036072	ZNF567	NM_152603	0.0044203	0.0044203	0.527615	-1.89532	PFS>6months down vs PFS<6months	12.7216	2.74906	2.37703	1
10304	7956978	NM_018656 // SLC35E3 // solute carrier family 35, member E3 // 12q15 // 55508 /// ENST0	SLC35E3	NM_018656	0.00442579	0.00442579	0.740736	-1.35001	PFS>6months down vs PFS<6months	12.7166	0.605644	0.523891	1
8507	7939979	NM_001002907 // OR8K1 // olfactory receptor, family 8, subfamily K, member 1 // 11q12.1	OR8K1	NM_001002907	0.00446329	0.00446329	1.20312	1.20312	PFS>6months up vs PFS<6months	12.6823	0.229933	0.199433	1
19825	8053171	NM_032779 // CCDC142 // coiled-coil domain containing 142 // 2p13.1 // 84865 /// ENST00	CCDC142	NM_032779	0.00447291	0.00447291	0.692334	-1.44439	PFS>6months down vs PFS<6months	12.6735	0.909099	0.789052	1
10702	7961279	NM_023922 // TAS2R14 // taste receptor, type 2, member 14 // 12p13 // 50840 /// ENST000	TAS2R14	NM_023922	0.00447869	0.00447869	0.417869	-2.3931	PFS>6months down vs PFS<6months	12.6683	5.12004	4.44577	1
26237	8116807	NM_152551 // SNRNP48 // small nuclear ribonucleoprotein 48kDa (U11/U12) // 6p24.3 // 15	SNRNP48	NM_152551	0.00450085	0.00450085	0.585833	-1.70697	PFS>6months down vs PFS<6months	12.6483	1.92269	1.67213	1
22127	8076169	NM_014293 // NPTXR // neuronal pentraxin receptor // 22q13.1 // 23467 /// ENST000003330	NPTXR	NM_014293	0.00450172	0.00450172	1.33605	1.33605	PFS>6months up vs PFS<6months	12.6475	0.564413	0.49089	1
24234	8097794	NM_183375 // PRSS48 // protease, serine, 48 // 4q31.3 // 345062 /// ENST00000455694 //	PRSS48	NM_183375	0.00450977	0.00450977	1.15262	1.15262	PFS>6months up vs PFS<6months	12.6403	0.135662	0.118058	1
29541	8148220	NM_001039112 // FER1L6 // fer-1-like 6 (C. elegans) // 8q24.1 // 654463 /// ENST0000039	FER1L6	NM_001039112	0.00451941	0.00451941	1.37989	1.37989	PFS>6months up vs PFS<6months	12.6316	0.697225	0.607164	1
15363	8008511	NM_175575 // WFIKKN2 // WAP, follistatin/kazal, immunoglobulin, kunitz and netrin domai	WFIKKN2	NM_175575	0.0045214	0.0045214	1.39597	1.39597	PFS>6months up vs PFS<6months	12.6298	0.748317	0.651749	1
33034	8179716	NM_001264 // CDSN // corneodesmosin // 6p21.3 // 1041 /// ENST00000445893 // CDSN // co	CDSN	NM_001264	0.00452236	0.00452236	1.2945	1.2945	PFS>6months up vs PFS<6months	12.629	0.44803	0.390239	1
26591	8120124	NM_153839 // GPR111 // G protein-coupled receptor 111 // 6p12.3 // 222611 /// ENST00000	GPR111	NM_153839	0.00452432	0.00452432	1.25321	1.25321	PFS>6months up vs PFS<6months	12.6272	0.342579	0.298431	1
13244	7986291	AY358254 // UNQ9370 // IFMQ9370 // 15q26.1 // 400454	UNQ9370	AY358254	0.0045288	0.0045288	1.24118	1.24118	PFS>6months up vs PFS<6months	12.6232	0.313921	0.273554	1
26097	8115481	NM_130899 // FAM71B // family with sequence similarity 71, member B // 5q33.3 // 153745	FAM71B	NM_130899	0.00454331	0.00454331	1.29165	1.29165	PFS>6months up vs PFS<6months	12.6103	0.440406	0.384168	1
28413	8137715	NM_182924 // MICALL2 // MICAL-like 2 // 7p22.3 // 79778 /// ENST00000297508 // MICALL2	MICALL2	NM_182924	0.00456243	0.00456243	1.40325	1.40325	PFS>6months up vs PFS<6months	12.5933	0.77182	0.674169	1
26846	8122409	NM_003630 // PEX3 // peroxisomal biogenesis factor 3 // 6q24.2 // 8504 /// ENST00000367	PEX3	NM_003630	0.004571	0.004571	0.675753	-1.47983	PFS>6months down vs PFS<6months	12.5857	1.03292	0.902782	1
26285	8117172	NM_138574 // HDGFL1 // hepatoma derived growth factor-like 1 // 6p22.3 // 154150 /// EN	HDGFL1	NM_138574	0.00459593	0.00459593	1.29123	1.29123	PFS>6months up vs PFS<6months	12.5638	0.439312	0.384633	1
22239	8077353	NM_182916 // TRNT1 // tRNA nucleotidyl transferase, CCA-adding, 1 // 3p25.1 // 51095 //	TRNT1	NM_182916	0.00460596	0.00460596	0.651351	-1.53527	PFS>6months down vs PFS<6months	12.555	1.23588	1.08281	1
32456	8174831	NM_001145718 // CT47B1 // cancer/testis antigen family 147, member B1 // Xq24 // 643311	CT47B1	NM_001145718	0.0046177	0.0046177	1.33835	1.33835	PFS>6months up vs PFS<6months	12.5447	0.571145	0.500817	1
21396	8069161	NM_198697 // KRTAP12-3 // keratin associated protein 12-3 // 21q22.3 // 386683 /// ENST	KRTAP12-3	NM_198697	0.00462678	0.00462678	1.41764	1.41764	PFS>6months up vs PFS<6months	12.5368	0.819019	0.718623	1
23174	8087271	NM_017730 // QRICH1 // glutamine-rich 1 // 3p21.31 // 54870 /// NM_198880 // QRICH1 //	QRICH1	NM_017730	0.00462827	0.00462827	0.654008	-1.52903	PFS>6months down vs PFS<6months	12.5355	1.21252	1.064	1
6497	7919825	NM_001668 // ARNT // aryl hydrocarbon receptor nuclear translocator // 1q21 // 405 ///	ARNT	NM_001668	0.00463319	0.00463319	0.547784	-1.82554	PFS>6months down vs PFS<6months	12.5312	2.43594	2.13829	1
23039	8085608	NM_012260 // HACL1 // 2-hydroxyacyl-CoA lyase 1 // 3p25.1 // 26061 /// ENST00000321169	HACL1	NM_012260	0.00465042	0.00465042	0.608006	-1.64472	PFS>6months down vs PFS<6months	12.5162	1.66481	1.46313	1
10327	7957245	NM_152779 // GLIPR1L1 // GLI pathogenesis-related 1 like 1 // 12q21.2 // 256710 /// ENS	GLIPR1L1	NM_152779	0.00468315	0.00468315	1.17284	1.17284	PFS>6months up vs PFS<6months	12.488	0.17091	0.150545	1
26855	8122561	NM_024694 // C6orf103 // chromosome 6 open reading frame 103 // 6q24.3 // 79747 /// ENS	C6orf103	NM_024694	0.00468339	0.00468339	1.13067	1.13067	PFS>6months up vs PFS<6months	12.4878	0.101418	0.0893352	1
27551	8129497	NM_001431 // EPB41L2 // erythrocyte membrane protein band 4.1-like 2 // 6q23 // 2037 //	EPB41L2	NM_001431	0.00471233	0.00471233	0.465155	-2.14982	PFS>6months down vs PFS<6months	12.463	3.93926	3.47683	1
7032	7925419	NM_021186 // ZP4 // zona pellucida glycoprotein 4 // 1q43 // 57829 /// ENST00000366570	ZP4	NM_021186	0.00471991	0.00471991	1.27995	1.27995	PFS>6months up vs PFS<6months	12.4566	0.409643	0.361742	1
27124	8124862	NM_001264 // CDSN // corneodesmosin // 6p21.3 // 1041 /// ENST00000445893 // CDSN // co	CDSN	NM_001264	0.00475389	0.00475389	1.30414	1.30414	PFS>6months up vs PFS<6months	12.4278	0.474165	0.41969	1
13151	7985224	NM_144572 // TBC1D2B // TBC1 domain family, member 2B // 15q24.3-q25.1 // 23102 /// NM_	TBC1D2B	NM_144572	0.0047758	0.0047758	0.563828	-1.77359	PFS>6months down vs PFS<6months	12.4094	2.20788	1.95712	1
14131	7995868	NM_000339 // SLC12A3 // solute carrier family 12 (sodium/chloride transporters), member	SLC12A3	NM_000339	0.00479285	0.00479285	1.23446	1.23446	PFS>6months up vs PFS<6months	12.3951	0.298329	0.264751	1
25744	8112333	NM_000524 // HTR1A // 5-hydroxytryptamine (serotonin) receptor 1A // 5q11.2-q13 // 3350	HTR1A	NM_000524	0.00480751	0.00480751	1.23297	1.23297	PFS>6months up vs PFS<6months	12.3829	0.294917	0.261983	1
10667	7960947	NM_000014 // A2M // alpha-2-macroglobulin // 12p13.31 // 2 /// ENST00000318602 // A2M /	A2M	NM_000014	0.00480868	0.00480868	0.182202	-5.48842	PFS>6months down vs PFS<6months	12.3819	19.494	17.3183	1
9905	7952897	NM_001170738 // IQSEC3 // IQ motif and Sec7 domain 3 // 12p13.33 // 440073 /// NM_01523	IQSEC3	NM_001170738	0.00482808	0.00482808	1.29228	1.29228	PFS>6months up vs PFS<6months	12.3658	0.442089	0.393261	1
7082	7925741	NM_001004695 // OR2T33 // olfactory receptor, family 2, subfamily T, member 33 // 1q44	OR2T33	NM_001004695	0.0048287	0.0048287	1.54326	1.54326	PFS>6months up vs PFS<6months	12.3653	1.26599	1.12621	1
10560	7959856	NM_004764 // PIWIL1 // piwi-like 1 (Drosophila) // 12q24.33 // 9271 /// NM_001190971 //	PIWIL1	NM_004764	0.00488044	0.00488044	1.37203	1.37203	PFS>6months up vs PFS<6months	12.3227	0.672706	0.6005	1
28843	8141522	BC031966 // C7orf61 // chromosome 7 open reading frame 61 // 7q22.1 // 402573 /// ENST0	C7orf61	BC031966	0.00489321	0.00489321	1.26084	1.26084	PFS>6months up vs PFS<6months	12.3123	0.361237	0.322736	1
6873	7923731	NM_015375 // DSTYK // dual serine/threonine and tyrosine protein kinase // 1q32.1 // 25	DSTYK	NM_015375	0.00490393	0.00490393	0.754524	-1.32534	PFS>6months down vs PFS<6months	12.3035	0.533497	0.476974	1
7987	7934920	NM_001127605 // LIPA // lipase A, lysosomal acid, cholesterol esterase // 10q23.2-q23.3	LIPA	NM_001127605	0.0049063	0.0049063	0.270874	-3.69175	PFS>6months down vs PFS<6months	12.3016	11.4712	10.2575	1
9852	7952398	NM_001005468 // OR8B2 // olfactory receptor, family 8, subfamily B, member 2 // 11q24.1	OR8B2	NM_001005468	0.00493934	0.00493934	1.24107	1.24107	PFS>6months up vs PFS<6months	12.2749	0.313652	0.281076	1
7567	7930714	NM_207303 // ATRNL1 // attractin-like 1 // 10q26 // 26033 /// ENST00000355044 // ATRNL1	ATRNL1	NM_207303	0.00494909	0.00494909	0.723476	-1.38222	PFS>6months down vs PFS<6months	12.267	0.704543	0.631774	1
10208	7955985	NM_001005490 // OR6C74 // olfactory receptor, family 6, subfamily C, member 74 // 12q13	OR6C74	NM_001005490	0.00495266	0.00495266	1.19208	1.19208	PFS>6months up vs PFS<6months	12.2641	0.207595	0.186197	1
8131	7936762	NM_001001976 // ATE1 // arginyltransferase 1 // 10q26.13 // 11101 /// NM_007041 // ATE1	ATE1	NM_001001976	0.00499133	0.00499133	0.655493	-1.52557	PFS>6months down vs PFS<6months	12.2332	1.1996	1.07867	1
14945	8004394	NM_199339 // SPEM1 // spermatid maturation 1 // 17p13.1 // 374768 /// ENST00000323675 /	SPEM1	NM_199339	0.00499571	0.00499571	1.40968	1.40968	PFS>6months up vs PFS<6months	12.2297	0.792806	0.713088	1
20002	8054834	NM_182528 // C1QL2 // complement component 1, q subcomponent-like 2 // 2q14.2 // 165257	C1QL2	NM_182528	0.00499999	0.00499999	1.32339	1.32339	PFS>6months up vs PFS<6months	12.2263	0.52794	0.474987	1
14230	7997135	NM_138383 // MTSS1L // metastasis suppressor 1-like // 16q22.1 // 92154 /// ENST0000033	MTSS1L	NM_138383	0.00502691	0.00502691	1.21252	1.21252	PFS>6months up vs PFS<6months	12.205	0.249705	0.225051	1
10703	7961281	NM_176890 // TAS2R50 // taste receptor, type 2, member 50 // 12p13.2 // 259296 /// ENST	TAS2R50	NM_176890	0.00502788	0.00502788	0.502185	-1.9913	PFS>6months down vs PFS<6months	12.2042	3.19026	2.87546	1
15992	8015242	NM_033062 // KRTAP4-2 // keratin associated protein 4-2 // 17q12-q21 // 85291 /// ENST0	KRTAP4-2	NM_033062	0.00503288	0.00503288	1.37671	1.37671	PFS>6months up vs PFS<6months	12.2003	0.687289	0.619672	1
30779	8159667	NM_017723 // C9orf167 // chromosome 9 open reading frame 167 // 9q34.3 // 54863 /// ENS	C9orf167	NM_017723	0.00505901	0.00505901	1.41235	1.41235	PFS>6months up vs PFS<6months	12.1797	0.801545	0.723906	1
18306	8038280	NM_000737 // CGB // chorionic gonadotropin, beta polypeptide // 19q13.32 // 1082 /// NM	CGB	NM_000737	0.00507592	0.00507592	1.35968	1.35968	PFS>6months up vs PFS<6months	12.1665	0.634795	0.57393	1
11118	7965723	NM_015054 // UHRF1BP1L // UHRF1 binding protein 1-like // 12q23.1 // 23074 /// NM_00100	UHRF1BP1L	NM_015054	0.00507651	0.00507651	0.613925	-1.62886	PFS>6months down vs PFS<6months	12.1661	1.60061	1.4472	1
23687	8092541	NM_139248 // LIPH // lipase, member H // 3q27 // 200879 /// ENST00000296252 // LIPH //	LIPH	NM_139248	0.00507739	0.00507739	3.51917	3.51917	PFS>6months up vs PFS<6months	12.1654	10.6456	9.62584	1
24758	8102730	NM_152778 // MFSD8 // major facilitator superfamily domain containing 8 // 4q28.2 // 25	MFSD8	NM_152778	0.00508156	0.00508156	0.594952	-1.68081	PFS>6months down vs PFS<6months	12.1621	1.81322	1.63996	1
4613	7900857	NM_174963 // ST3GAL3 // ST3 beta-galactoside alpha-2,3-sialyltransferase 3 // 1p34.1 //	ST3GAL3	NM_174963	0.005096	0.005096	0.733273	-1.36375	PFS>6months down vs PFS<6months	12.1509	0.647207	0.585906	1
15983	8015210	NM_033184 // KRTAP2-4 // keratin associated protein 2-4 // 17q12-q21 // 85294 /// NM_00	KRTAP2-4	NM_033184	0.00509935	0.00509935	1.30351	1.30351	PFS>6months up vs PFS<6months	12.1483	0.472449	0.427792	1
16393	8019576	NM_033184 // KRTAP2-4 // keratin associated protein 2-4 // 17q12-q21 // 85294 /// NM_00	KRTAP2-4	NM_033184	0.00509935	0.00509935	1.30351	1.30351	PFS>6months up vs PFS<6months	12.1483	0.472449	0.427792	1
26393	8117840	NM_138700 // TRIM40 // tripartite motif-containing 40 // 6p22.1 // 135644 /// ENST00000	TRIM40	NM_138700	0.00510543	0.00510543	1.24634	1.24634	PFS>6months up vs PFS<6months	12.1436	0.32609	0.295381	1
5094	7905510	NM_178356 // LCE4A // late cornified envelope 4A // 1q21.3 // 199834 /// ENST0000036877	LCE4A	NM_178356	0.00512418	0.00512418	1.29042	1.29042	PFS>6months up vs PFS<6months	12.1291	0.437136	0.396444	1
7552	7930533	NR_015409 // LOC143188 // hypothetical LOC143188 // 10q25.2 // 143188	LOC143188	NR_015409	0.00513859	0.00513859	0.742063	-1.34759	PFS>6months down vs PFS<6months	12.118	0.598443	0.543232	1
32921	8178590	NM_013974 // DDAH2 // dimethylarginine dimethylaminohydrolase 2 // 6p21.3 // 23564 ///	DDAH2	NM_013974	0.00514706	0.00514706	0.568083	-1.76031	PFS>6months down vs PFS<6months	12.1115	2.15031	1.95298	1
33046	8179819	NM_013974 // DDAH2 // dimethylarginine dimethylaminohydrolase 2 // 6p21.3 // 23564 ///	DDAH2	NM_013974	0.00514706	0.00514706	0.568083	-1.76031	PFS>6months down vs PFS<6months	12.1115	2.15031	1.95298	1
9823	7952243	NM_015645 // C1QTNF5 // C1q and tumor necrosis factor related protein 5 // 11q23.3 // 1	C1QTNF5	NM_015645	0.0051581	0.0051581	1.25957	1.25957	PFS>6months up vs PFS<6months	12.103	0.358097	0.325462	1
5540	7910241	NM_000858 // GUK1 // guanylate kinase 1 // 1q32-q41 // 2987 /// NM_001159390 // GUK1 //	GUK1	NM_000858	0.00516946	0.00516946	1.4576	1.4576	PFS>6months up vs PFS<6months	12.0943	0.954688	0.868306	1
30539	8157014	NM_001004483 // OR13C8 // olfactory receptor, family 13, subfamily C, member 8 // 9q31.	OR13C8	NM_001004483	0.00517567	0.00517567	1.28894	1.28894	PFS>6months up vs PFS<6months	12.0896	0.433212	0.394169	1
18890	8043522	NM_001165978 // PROM2 // prominin 2 // 2q11.1 // 150696 /// NM_144707 // PROM2 // promi	PROM2	NM_001165978	0.00524773	0.00524773	2.88181	2.88181	PFS>6months up vs PFS<6months	12.0351	7.53303	6.88516	1
30956	8161371	BC006438 // LOC100132167 // hypothetical LOC100132167 // 9p12 // 100132167 /// BC006438	LOC100132167	BC006438	0.00526811	0.00526811	1.3444	1.3444	PFS>6months up vs PFS<6months	12.0198	0.588972	0.539001	1
13869	7993024	NM_139170 // C16orf71 // chromosome 16 open reading frame 71 // 16p13.3 // 146562 /// E	C16orf71	NM_139170	0.00527128	0.00527128	1.20387	1.20387	PFS>6months up vs PFS<6months	12.0175	0.231492	0.211892	1
13544	7989770	NM_004884 // IGDCC3 // immunoglobulin superfamily, DCC subclass, member 3 // 15q22.3-q2	IGDCC3	NM_004884	0.00527437	0.00527437	1.24938	1.24938	PFS>6months up vs PFS<6months	12.0152	0.33335	0.305185	1
9372	7948121	NM_001004058 // OR8K5 // olfactory receptor, family 8, subfamily K, member 5 // 11q12.1	OR8K5	NM_001004058	0.00529156	0.00529156	1.25486	1.25486	PFS>6months up vs PFS<6months	12.0024	0.346574	0.317631	1
26517	8119198	NM_015050 // FTSJD2 // FtsJ methyltransferase domain containing 2 // 6p21.2 // 23070 //	FTSJD2	NM_015050	0.0053008	0.0053008	0.545256	-1.834	PFS>6months down vs PFS<6months	11.9955	2.47352	2.26824	1
30068	8152376	NM_198124 // CSMD3 // CUB and Sushi multiple domains 3 // 8q23.3 // 114788 /// NM_19812	CSMD3	NM_198124	0.00536724	0.00536724	1.27378	1.27378	PFS>6months up vs PFS<6months	11.9466	0.393771	0.36257	1
9750	7951467	NM_138775 // ALKBH8 // alkB, alkylation repair homolog 8 (E. coli) // 11q22.3 // 91801	ALKBH8	NM_138775	0.00536928	0.00536928	0.693735	-1.44147	PFS>6months down vs PFS<6months	11.9451	0.899132	0.82799	1
6361	7918755	BC063894 // DENND2C // DENN/MADD domain containing 2C // 1p13.2 // 163259	DENND2C	BC063894	0.00538173	0.00538173	1.46975	1.46975	PFS>6months up vs PFS<6months	11.936	0.997216	0.919012	1
30745	8159265	NM_001018049 // PAEP // progestagen-associated endometrial protein // 9q34 // 5047 ///	PAEP	NM_001018049	0.00541741	0.00541741	1.19672	1.19672	PFS>6months up vs PFS<6months	11.9102	0.216869	0.200296	1
11382	7968734	NM_014252 // SLC25A15 // solute carrier family 25 (mitochondrial carrier; ornithine tra	SLC25A15	NM_014252	0.00541943	0.00541943	0.371836	-2.68936	PFS>6months down vs PFS<6months	11.9087	6.58131	6.07911	1
27103	8124648	NM_052967 // MAS1L // MAS1 oncogene-like // 6p21 // 116511 /// ENST00000377127 // MAS1L	MAS1L	NM_052967	0.00542056	0.00542056	1.28638	1.28638	PFS>6months up vs PFS<6months	11.9079	0.426459	0.393945	1
32889	8178293	NM_052967 // MAS1L // MAS1 oncogene-like // 6p21 // 116511 /// ENST00000377127 // MAS1L	MAS1L	NM_052967	0.00542056	0.00542056	1.28638	1.28638	PFS>6months up vs PFS<6months	11.9079	0.426459	0.393945	1
33022	8179593	NM_052967 // MAS1L // MAS1 oncogene-like // 6p21 // 116511 /// ENST00000377127 // MAS1L	MAS1L	NM_052967	0.00542056	0.00542056	1.28638	1.28638	PFS>6months up vs PFS<6months	11.9079	0.426459	0.393945	1
14919	8004111	NM_004703 // RABEP1 // rabaptin, RAB GTPase binding effector protein 1 // 17p13.2 // 91	RABEP1	NM_004703	0.0054363	0.0054363	0.613796	-1.6292	PFS>6months down vs PFS<6months	11.8966	1.60199	1.48126	1
15005	8005157	NM_004278 // PIGL // phosphatidylinositol glycan anchor biosynthesis, class L // 17p12-	PIGL	NM_004278	0.00544061	0.00544061	0.760036	-1.31573	PFS>6months down vs PFS<6months	11.8935	0.506281	0.468248	1
22448	8079662	NM_006321 // ARIH2 // ariadne homolog 2 (Drosophila) // 3p21 // 10425 /// ENST000003564	ARIH2	NM_006321	0.00544212	0.00544212	0.620735	-1.61099	PFS>6months down vs PFS<6months	11.8924	1.52904	1.41431	1
32905	8178442	NM_001264 // CDSN // corneodesmosin // 6p21.3 // 1041 /// ENST00000445893 // CDSN // co	CDSN	NM_001264	0.00546103	0.00546103	1.27943	1.27943	PFS>6months up vs PFS<6months	11.8788	0.408297	0.37809	1
33023	8179595	NM_001470 // GABBR1 // gamma-aminobutyric acid (GABA) B receptor, 1 // 6p21.31 // 2550	GABBR1	NM_001470	0.00549876	0.00549876	0.503265	-1.98703	PFS>6months down vs PFS<6months	11.8519	3.17038	2.94249	1
23176	8087308	NM_006677 // USP19 // ubiquitin specific peptidase 19 // 3p21.31 // 10869 /// ENST00000	USP19	NM_006677	0.00550863	0.00550863	0.755503	-1.32362	PFS>6months down vs PFS<6months	11.8449	0.528596	0.490889	1
20441	8059832	NM_001001394 // DNAJB3 // DnaJ (Hsp40) homolog, subfamily B, member 3 // 2q37 // 414061	DNAJB3	NM_001001394	0.00551503	0.00551503	1.21492	1.21492	PFS>6months up vs PFS<6months	11.8404	0.254864	0.236774	1
30853	8160394	NM_021268 // IFNA17 // interferon, alpha 17 // 9p22 // 3451 /// NM_021068 // IFNA4 // i	IFNA17	NM_021268	0.00552532	0.00552532	1.25633	1.25633	PFS>6months up vs PFS<6months	11.8331	0.35017	0.325516	1
29979	8151631	NR_003594 // REXO1L2P // REX1, RNA exonuclease 1 homolog (S. cerevisiae)-like 2 (pseudo	REXO1L2P	NR_003594	0.00554342	0.00554342	1.98199	1.98199	PFS>6months up vs PFS<6months	11.8204	3.14699	2.92858	1
17545	8030844	NR_029482 // MIRLET7E // microRNA let-7e // 19q13.41 // 406887	MIRLET7E	NR_029482	0.00557616	0.00557616	1.42695	1.42695	PFS>6months up vs PFS<6months	11.7975	0.850007	0.792549	1
27872	8132743	NM_152701 // ABCA13 // ATP-binding cassette, sub-family A (ABC1), member 13 // 7p12.3 /	ABCA13	NM_152701	0.00559624	0.00559624	1.47583	1.47583	PFS>6months up vs PFS<6months	11.7835	1.01868	0.950952	1
27617	8130191	NM_017909 // RMND1 // required for meiotic nuclear division 1 homolog (S. cerevisiae) /	RMND1	NM_017909	0.00559822	0.00559822	0.60531	-1.65204	PFS>6months down vs PFS<6months	11.7821	1.69467	1.58218	1
14887	8003804	NM_014565 // OR1A1 // olfactory receptor, family 1, subfamily A, member 1 // 17p13.3 //	OR1A1	NM_014565	0.00560134	0.00560134	1.2018	1.2018	PFS>6months up vs PFS<6months	11.7799	0.227224	0.21218	1
29583	8148607	NM_138465 // GLI4 // GLI family zinc finger 4 // 8q24.3 // 2738 /// ENST00000340042 //	GLI4	NM_138465	0.00562493	0.00562493	1.32651	1.32651	PFS>6months up vs PFS<6months	11.7636	0.536845	0.501997	1
24861	8103524	NM_001100389 // TMEM192 // transmembrane protein 192 // 4q32.3 // 201931 /// ENST000003	TMEM192	NM_001100389	0.00564668	0.00564668	0.551131	-1.81445	PFS>6months down vs PFS<6months	11.7486	2.38687	2.23478	1
27059	8124440	NM_003534 // HIST1H3G // histone cluster 1, H3g // 6p21.3 // 8355	HIST1H3G	NM_003534	0.00566163	0.00566163	2.05731	2.05731	PFS>6months up vs PFS<6months	11.7383	3.49948	3.27936	1
20763	8063129	NM_020708 // SLC12A5 // solute carrier family 12 (potassium/chloride transporter), memb	SLC12A5	NM_020708	0.00567571	0.00567571	1.2383	1.2383	PFS>6months up vs PFS<6months	11.7287	0.307213	0.288126	1
6863	7923621	NM_002256 // KISS1 // KiSS-1 metastasis-suppressor // 1q32 // 3814 /// ENST00000367194	KISS1	NM_002256	0.00568315	0.00568315	1.37392	1.37392	PFS>6months up vs PFS<6months	11.7236	0.678568	0.636683	1
28381	8137448	NM_022087 // GALNT11 // UDP-N-acetyl-alpha-D-galactosamine:polypeptide N-acetylgalactos	GALNT11	NM_022087	0.00569378	0.00569378	0.75401	-1.32624	PFS>6months down vs PFS<6months	11.7164	0.536078	0.5033	1
5217	7906652	NM_005600 // NIT1 // nitrilase 1 // 1q21-q22 // 4817 /// NM_001185094 // NIT1 // nitril	NIT1	NM_005600	0.00571535	0.00571535	0.711786	-1.40492	PFS>6months down vs PFS<6months	11.7017	0.777241	0.730631	1
14107	7995674	NM_024335 // IRX6 // iroquois homeobox 6 // 16q12.2 // 79190 /// ENST00000290552 // IRX	IRX6	NM_024335	0.00572095	0.00572095	1.29817	1.29817	PFS>6months up vs PFS<6months	11.6979	0.457915	0.430594	1
28536	8138882	NM_022728 // NEUROD6 // neurogenic differentiation 6 // 7p14.3 // 63974 /// ENST0000029	NEUROD6	NM_022728	0.00572631	0.00572631	1.24603	1.24603	PFS>6months up vs PFS<6months	11.6943	0.325362	0.306044	1
21461	8069822	NM_181607 // KRTAP19-1 // keratin associated protein 19-1 // 21q22.1 // 337882 /// ENST	KRTAP19-1	NM_181607	0.00578634	0.00578634	1.41193	1.41193	PFS>6months up vs PFS<6months	11.654	0.800167	0.755265	1
26746	8121515	NM_018593 // SLC16A10 // solute carrier family 16, member 10 (aromatic amino acid trans	SLC16A10	NM_018593	0.00584606	0.00584606	0.477255	-2.09532	PFS>6months down vs PFS<6months	11.6143	3.67936	3.48474	1
29703	8149353	NM_001037804 // DEFB130 // defensin, beta 130 // 8p23.1 // 245940 /// ENST00000400079 /	DEFB130	NM_001037804	0.00584658	0.00584658	1.36221	1.36221	PFS>6months up vs PFS<6months	11.614	0.6425	0.608533	1
29708	8149377	NM_001037804 // DEFB130 // defensin, beta 130 // 8p23.1 // 245940 /// ENST00000400079 /	DEFB130	NM_001037804	0.00584658	0.00584658	1.36221	1.36221	PFS>6months up vs PFS<6months	11.614	0.6425	0.608533	1
16880	8023941	NM_130760 // MADCAM1 // mucosal vascular addressin cell adhesion molecule 1 // 19p13.3	MADCAM1	NM_130760	0.00584776	0.00584776	1.25289	1.25289	PFS>6months up vs PFS<6months	11.6132	0.341791	0.323744	1
10428	7958305	NM_213594 // RFX4 // regulatory factor X, 4 (influences HLA class II expression) // 12q	RFX4	NM_213594	0.0058484	0.0058484	1.1992	1.1992	PFS>6months up vs PFS<6months	11.6128	0.221886	0.210178	1
28119	8134915	NM_003386 // ZAN // zonadhesin // 7q22 // 7455 /// NM_173059 // ZAN // zonadhesin // 7q	ZAN	NM_003386	0.00586222	0.00586222	1.2771	1.2771	PFS>6months up vs PFS<6months	11.6037	0.402286	0.381357	1
25890	8113469	NM_014819 // PJA2 // praja ring finger 2 // 5q21.3 // 9867 /// ENST00000361189 // PJA2	PJA2	NM_014819	0.00586548	0.00586548	0.58724	-1.70288	PFS>6months down vs PFS<6months	11.6016	1.90547	1.80667	1
21521	8070411	NR_026543 // C21orf88 // chromosome 21 open reading frame 88 // 21q22.2 // 114041 /// N	C21orf88	NR_026543	0.00588111	0.00588111	1.54921	1.54921	PFS>6months up vs PFS<6months	11.5913	1.28855	1.22282	1
26382	8117741	NM_007160 // OR2H2 // olfactory receptor, family 2, subfamily H, member 2 // 6p21.3 //	OR2H2	NM_007160	0.00588332	0.00588332	1.26662	1.26662	PFS>6months up vs PFS<6months	11.5898	0.375633	0.356516	1
8479	7939920	ENST00000314689 // OR4A13P // olfactory receptor, family 4, subfamily A, member 13 pseu	OR4A13P	ENST00000314689	0.00588986	0.00588986	1.27346	1.27346	PFS>6months up vs PFS<6months	11.5856	0.392967	0.373106	1
15626	8011396	NM_013276 // SHPK // sedoheptulokinase // 17p13 // 23729 /// NM_080704 // TRPV1 // tran	SHPK	NM_013276	0.00590626	0.00590626	0.75973	-1.31626	PFS>6months down vs PFS<6months	11.5749	0.507764	0.482546	1
30843	8160321	NM_020344 // SLC24A2 // solute carrier family 24 (sodium/potassium/calcium exchanger),	SLC24A2	NM_020344	0.00591281	0.00591281	1.30325	1.30325	PFS>6months up vs PFS<6months	11.5706	0.471734	0.448471	1
26944	8123463	NM_018288 // PHF10 // PHD finger protein 10 // 6q27|Xq28 // 55274 /// NM_133325 // PHF1	PHF10	NM_018288	0.00593016	0.00593016	0.643708	-1.5535	PFS>6months down vs PFS<6months	11.5593	1.30487	1.24173	1
24696	8102127	NM_001059 // TACR3 // tachykinin receptor 3 // 4q25 // 6870 /// ENST00000304883 // TACR	TACR3	NM_001059	0.00594799	0.00594799	1.15931	1.15931	PFS>6months up vs PFS<6months	11.5478	0.146943	0.139973	1
15131	8006170	NR_015341 // LRRC37BP1 // leucine rich repeat containing 37B pseudogene 1 // 17q11.2 //	LRRC37BP1	NR_015341	0.00595465	0.00595465	0.651342	-1.53529	PFS>6months down vs PFS<6months	11.5435	1.23596	1.17777	1
9595	7950078	NM_001005405 // KRTAP5-11 // keratin associated protein 5-11 // 11q13.4 // 440051 /// E	KRTAP5-11	NM_001005405	0.00596228	0.00596228	1.40282	1.40282	PFS>6months up vs PFS<6months	11.5385	0.770438	0.734479	1
26551	8119609	NM_006586 // CNPY3 // canopy 3 homolog (zebrafish) // 6pter-p12.1 // 10695 /// ENST0000	CNPY3	NM_006586	0.00596766	0.00596766	0.531979	-1.87977	PFS>6months down vs PFS<6months	11.5351	2.67868	2.55442	1
18841	8043278	NM_016622 // MRPL35 // mitochondrial ribosomal protein L35 // 2p11.2 // 51318 /// NM_14	MRPL35	NM_016622	0.0059698	0.0059698	0.64622	-1.54746	PFS>6months down vs PFS<6months	11.5337	1.2819	1.22258	1
8646	7941203	NR_033396 // SLC22A20 // solute carrier family 22, member 20 // 11q13.1 // 440044 /// N	SLC22A20	NR_033396	0.00597393	0.00597393	1.33899	1.33899	PFS>6months up vs PFS<6months	11.5311	0.573014	0.546625	1
30359	8155388	NR_026801 // FAM74A3 // family with sequence similarity 74, member A3 // 9p13.1 // 7284	FAM74A3	NR_026801	0.00597684	0.00597684	1.49039	1.49039	PFS>6months up vs PFS<6months	11.5292	1.07073	1.02158	1
5095	7905512	NM_001024679 // C1orf68 // chromosome 1 open reading frame 68 // 1q21.3 // 100129271 //	C1orf68	NM_001024679	0.00598119	0.00598119	1.25314	1.25314	PFS>6months up vs PFS<6months	11.5264	0.34239	0.326753	1
23007	8085272	AK022260 // LOC401052 // hypothetical LOC401052 // 3p25.3 // 401052	LOC401052	AK022260	0.00600431	0.00600431	1.37404	1.37404	PFS>6months up vs PFS<6months	11.5116	0.678959	0.648785	1
27188	8125568	NM_080680 // COL11A2 // collagen, type XI, alpha 2 // 6p21.3 // 1302 /// NM_080681 // C	COL11A2	NM_080680	0.00601584	0.00601584	1.26889	1.26889	PFS>6months up vs PFS<6months	11.5042	0.381354	0.36464	1
32891	8178298	NM_001470 // GABBR1 // gamma-aminobutyric acid (GABA) B receptor, 1 // 6p21.31 // 2550	GABBR1	NM_001470	0.00607034	0.00607034	0.517526	-1.93227	PFS>6months down vs PFS<6months	11.4696	2.91759	2.79812	1
26165	8116128	NR_026921 // LOC202181 // hypothetical LOC202181 // 5q35.3 // 202181 /// AK021623 // LO	LOC202181	NR_026921	0.00607194	0.00607194	0.6125	-1.63265	PFS>6months down vs PFS<6months	11.4686	1.6159	1.54987	1
9506	7949227	NM_017525 // CDC42BPG // CDC42 binding protein kinase gamma (DMPK-like) // 11q13.1 // 5	CDC42BPG	NM_017525	0.00607362	0.00607362	1.51457	1.51457	PFS>6months up vs PFS<6months	11.4676	1.15885	1.1116	1
26940	8123405	AB016901 // C6orf123 // chromosome 6 open reading frame 123 // 6q27 // 26238 /// AK1251	C6orf123	AB016901	0.00607536	0.00607536	1.31029	1.31029	PFS>6months up vs PFS<6months	11.4665	0.491124	0.471144	1
7543	7930422	NM_005445 // SMC3 // structural maintenance of chromosomes 3 // 10q25 // 9126 /// ENST0	SMC3	NM_005445	0.00608649	0.00608649	0.641974	-1.5577	PFS>6months down vs PFS<6months	11.4595	1.3209	1.26794	1
24772	8102817	NM_201999 // ELF2 // E74-like factor 2 (ets domain transcription factor) // 4q28 // 199	ELF2	NM_201999	0.00610566	0.00610566	0.767296	-1.30328	PFS>6months down vs PFS<6months	11.4474	0.471805	0.453364	1
25521	8110068	NM_001144954 // C5orf47 // chromosome 5 open reading frame 47 // 5q35.2 // 133491 /// E	C5orf47	NM_001144954	0.00613645	0.00613645	1.17729	1.17729	PFS>6months up vs PFS<6months	11.4282	0.179127	0.172415	1
26369	8117700	NM_001509 // GPX5 // glutathione peroxidase 5 (epididymal androgen-related protein) //	GPX5	NM_001509	0.00613976	0.00613976	1.27296	1.27296	PFS>6months up vs PFS<6months	11.4261	0.391668	0.377061	1
16965	8024888	NR_027148 // C19orf30 // chromosome 19 open reading frame 30 // 19p13.3 // 284424 /// A	C19orf30	NR_027148	0.00615038	0.00615038	1.34383	1.34383	PFS>6months up vs PFS<6months	11.4195	0.587279	0.565703	1
8995	7944799	NM_001001953 // OR10G9 // olfactory receptor, family 10, subfamily G, member 9 // 11q24	OR10G9	NM_001001953	0.006191	0.006191	1.61089	1.61089	PFS>6months up vs PFS<6months	11.3944	1.52863	1.47572	1
7441	7929315	NM_183374 // CYP26C1 // cytochrome P450, family 26, subfamily C, polypeptide 1 // 10q23	CYP26C1	NM_183374	0.00620824	0.00620824	1.24332	1.24332	PFS>6months up vs PFS<6months	11.3838	0.318931	0.308178	1
6950	7924508	NM_017982 // SUSD4 // sushi domain containing 4 // 1q41 // 55061 /// NM_001037175 // SU	SUSD4	NM_017982	0.00621462	0.00621462	2.36937	2.36937	PFS>6months up vs PFS<6months	11.3799	5.00378	4.83674	1
30719	8158976	NM_001807 // CEL // carboxyl ester lipase (bile salt-stimulated lipase) // 9q34.3 // 10	CEL	NM_001807	0.00621741	0.00621741	1.37643	1.37643	PFS>6months up vs PFS<6months	11.3782	0.686408	0.663594	1
5168	7906177	NM_001105669 // TTC24 // tetratricopeptide repeat domain 24 // 1q23.1 // 164118 /// ENS	TTC24	NM_001105669	0.00621998	0.00621998	1.35852	1.35852	PFS>6months up vs PFS<6months	11.3766	0.631287	0.610389	1
21188	8067203	NM_017495 // RBM38 // RNA binding motif protein 38 // 20q13.31 // 55544 /// NM_183425 /	RBM38	NM_017495	0.00622137	0.00622137	1.29674	1.29674	PFS>6months up vs PFS<6months	11.3758	0.454048	0.43905	1
5538	7910217	NM_033131 // WNT3A // wingless-type MMTV integration site family, member 3A // 1q42 //	WNT3A	NM_033131	0.00622948	0.00622948	1.24437	1.24437	PFS>6months up vs PFS<6months	11.3708	0.321427	0.310946	1
24067	8096251	NM_024047 // NUDT9 // nudix (nucleoside diphosphate linked moiety X)-type motif 9 // 4q	NUDT9	NM_024047	0.00623256	0.00623256	0.706912	-1.4146	PFS>6months down vs PFS<6months	11.3689	0.808978	0.782728	1
10977	7964303	NR_033654 // TAC3 // tachykinin 3 // 12q13-q21 // 6866 /// NM_013251 // TAC3 // tachyki	TAC3	NR_033654	0.00625344	0.00625344	1.26492	1.26492	PFS>6months up vs PFS<6months	11.3562	0.371385	0.359737	1
18070	8036045	NM_175872 // ZNF792 // zinc finger protein 792 // 19q13.11 // 126375 /// ENST0000040480	ZNF792	NM_175872	0.00625688	0.00625688	0.692336	-1.44439	PFS>6months down vs PFS<6months	11.3541	0.909084	0.880735	1
31266	8164235	NM_001002913 // PTRH1 // peptidyl-tRNA hydrolase 1 homolog (S. cerevisiae) // 9q34.11 /	PTRH1	NM_001002913	0.00629404	0.00629404	1.25275	1.25275	PFS>6months up vs PFS<6months	11.3315	0.341445	0.331455	1
17088	8026198	NM_023072 // ZSWIM4 // zinc finger, SWIM-type containing 4 // 19p13.13 // 65249 /// ENS	ZSWIM4	NM_023072	0.00629499	0.00629499	1.47452	1.47452	PFS>6months up vs PFS<6months	11.331	1.01405	0.984433	1
27310	8126878	NM_000324 // RHAG // Rh-associated glycoprotein // 6p21.1-p11 // 6005 /// ENST000003711	RHAG	NM_000324	0.00629735	0.00629735	1.23316	1.23316	PFS>6months up vs PFS<6months	11.3295	0.295371	0.28678	1
9855	7952404	NM_012378 // OR8B8 // olfactory receptor, family 8, subfamily B, member 8 // 11q24.2 //	OR8B8	NM_012378	0.00632295	0.00632295	1.39193	1.39193	PFS>6months up vs PFS<6months	11.3141	0.735365	0.714949	1
17352	8028791	NM_012268 // PLD3 // phospholipase D family, member 3 // 19q13.2 // 23646 /// NM_001031	PLD3	NM_012268	0.0063292	0.0063292	0.548081	-1.82455	PFS>6months down vs PFS<6months	11.3104	2.43156	2.36484	1
4264	7897286	AY358179 // LOC100130071 // GSQS6193 // 1p36.31 // 100130071	LOC100130071	AY358179	0.00634254	0.00634254	1.30911	1.30911	PFS>6months up vs PFS<6months	11.3024	0.487831	0.474781	1
14340	7998190	NM_183337 // RGS11 // regulator of G-protein signaling 11 // 16p13.3 // 8786 /// NM_003	RGS11	NM_183337	0.00634316	0.00634316	1.30125	1.30125	PFS>6months up vs PFS<6months	11.302	0.466277	0.453818	1
31300	8164627	ENST00000358748 // FLJ46836 // FLJ46836 protein // 9q34.11 // 401554 /// AK128673 // FL	FLJ46836	ENST00000358748	0.00634994	0.00634994	1.34254	1.34254	PFS>6months up vs PFS<6months	11.2979	0.583453	0.568067	1
22404	8079165	NR_029700 // MIR138-1 // microRNA 138-1 // 3p21.32 // 406929	MIR138-1	NR_029700	0.00635845	0.00635845	1.29286	1.29286	PFS>6months up vs PFS<6months	11.2928	0.44365	0.432146	1
6640	7921364	NM_001004477 // OR10X1 // olfactory receptor, family 10, subfamily X, member 1 // 1q23.	OR10X1	NM_001004477	0.00636677	0.00636677	1.16498	1.16498	PFS>6months up vs PFS<6months	11.2879	0.15681	0.152811	1
22768	8083071	NM_080862 // SPSB4 // splA/ryanodine receptor domain and SOCS box containing 4 // 3q23	SPSB4	NM_080862	0.00638199	0.00638199	1.31281	1.31281	PFS>6months up vs PFS<6months	11.2788	0.498116	0.485802	1
6027	7915238	NM_032526 // NT5C1A // 5'-nucleotidase, cytosolic IA // 1p34.3-p33 // 84618 /// ENST000	NT5C1A	NM_032526	0.00639262	0.00639262	1.24052	1.24052	PFS>6months up vs PFS<6months	11.2725	0.312374	0.304822	1
32563	8175587	NR_030236 // MIR509-1 // microRNA 509-1 // Xq27.3 // 574514 /// NR_030586 // MIR509-2 /	MIR509-1	NR_030236	0.00643096	0.00643096	1.22787	1.22787	PFS>6months up vs PFS<6months	11.2498	0.283372	0.277078	1
20532	8060772	NM_003818 // CDS2 // CDP-diacylglycerol synthase (phosphatidate cytidylyltransferase) 2	CDS2	NM_003818	0.00647896	0.00647896	0.621872	-1.60805	PFS>6months down vs PFS<6months	11.2217	1.51733	1.48735	1
4996	7904830	NM_014455 // RNF115 // ring finger protein 115 // 1q21.1 // 27246 /// ENST00000369291 /	RNF115	NM_014455	0.00649745	0.00649745	0.570752	-1.75208	PFS>6months down vs PFS<6months	11.2109	2.11482	2.07503	1
17418	8029530	NM_000041 // APOE // apolipoprotein E // 19q13.2 // 348 /// ENST00000252486 // APOE //	APOE	NM_000041	0.00650871	0.00650871	0.301026	-3.32197	PFS>6months down vs PFS<6months	11.2044	9.69216	9.51537	1
17953	8034907	NM_005071 // SLC1A6 // solute carrier family 1 (high affinity aspartate/glutamate trans	SLC1A6	NM_005071	0.0065163	0.0065163	1.24929	1.24929	PFS>6months up vs PFS<6months	11.2	0.333122	0.327174	1
26747	8121525	NM_153369 // KIAA1919 // KIAA1919 // 6q22 // 91749 /// ENST00000368847 // KIAA1919 // K	KIAA1919	NM_153369	0.0065421	0.0065421	0.62413	-1.60223	PFS>6months down vs PFS<6months	11.1851	1.49426	1.46954	1
9101	7945781	NM_003311 // PHLDA2 // pleckstrin homology-like domain, family A, member 2 // 11p15.5 /	PHLDA2	NM_003311	0.00654862	0.00654862	1.41717	1.41717	PFS>6months up vs PFS<6months	11.1813	0.817442	0.804188	1
16906	8024228	NM_177401 // MIDN // midnolin // 19p13.3 // 90007 /// ENST00000300952 // MIDN // midnol	MIDN	NM_177401	0.00656241	0.00656241	1.53877	1.53877	PFS>6months up vs PFS<6months	11.1734	1.24904	1.22966	1
32392	8174291	NM_153448 // ESX1 // ESX homeobox 1 // Xq22.1 // 80712 /// ENST00000372588 // ESX1 // E	ESX1	NM_153448	0.00656805	0.00656805	1.26244	1.26244	PFS>6months up vs PFS<6months	11.1701	0.365206	0.359645	1
5650	7911263	NM_001004690 // OR2M5 // olfactory receptor, family 2, subfamily M, member 5 // 1q44 //	OR2M5	NM_001004690	0.00658914	0.00658914	1.29005	1.29005	PFS>6months up vs PFS<6months	11.158	0.43616	0.429983	1
9870	7952526	NM_016952 // CDON // Cdon homolog (mouse) // 11q23-q24 // 50937 /// ENST00000263577 //	CDON	NM_016952	0.00660977	0.00660977	0.46675	-2.14247	PFS>6months down vs PFS<6months	11.1462	3.9041	3.85288	1
4507	7899643	NM_001525 // HCRTR1 // hypocretin (orexin) receptor 1 // 1p33 // 3061 /// ENST000004035	HCRTR1	NM_001525	0.00663255	0.00663255	1.30415	1.30415	PFS>6months up vs PFS<6months	11.1333	0.4742	0.468524	1
17941	8034827	NM_005716 // GIPC1 // GIPC PDZ domain containing family, member 1 // 19p13.1 // 10755 /	GIPC1	NM_005716	0.0066335	0.0066335	1.60131	1.60131	PFS>6months up vs PFS<6months	11.1327	1.49061	1.47284	1
13600	7990457	NM_006715 // MAN2C1 // mannosidase, alpha, class 2C, member 1 // 15q11-q13 // 4123 ///	MAN2C1	NM_006715	0.00664027	0.00664027	0.775266	-1.28988	PFS>6months down vs PFS<6months	11.1289	0.435709	0.430663	1
8225	7937774	NR_028044 // IGF2AS // insulin-like growth factor 2 antisense // 11p15.5 // 51214 /// N	IGF2AS	NR_028044	0.00664046	0.00664046	1.29401	1.29401	PFS>6months up vs PFS<6months	11.1288	0.446734	0.441565	1
13133	7985053	NM_147188 // FBXO22 // F-box protein 22 // 15q24.2 // 26263 /// NM_012170 // FBXO22 //	FBXO22	NM_147188	0.00665015	0.00665015	0.64348	-1.55405	PFS>6months down vs PFS<6months	11.1233	1.30697	1.29248	1
32783	8177282	NR_001537 // TTTY13 // testis-specific transcript, Y-linked 13 (non-protein coding) //	TTTY13	NR_001537	0.00665172	0.00665172	1.35802	1.35802	PFS>6months up vs PFS<6months	11.1224	0.629763	0.622832	1
4730	7901969	NM_005012 // ROR1 // receptor tyrosine kinase-like orphan receptor 1 // 1p32-p31 // 491	ROR1	NM_005012	0.00665992	0.00665992	0.489483	-2.04297	PFS>6months down vs PFS<6months	11.1178	3.43197	3.39562	1
21235	8067792	NM_080621 // SAMD10 // sterile alpha motif domain containing 10 // 20q13.33 // 140700 /	SAMD10	NM_080621	0.00666111	0.00666111	1.18567	1.18567	PFS>6months up vs PFS<6months	11.1171	0.195037	0.192983	1
19617	8050942	NM_194248 // OTOF // otoferlin // 2p23.1 // 9381 /// NM_194322 // OTOF // otoferlin //	OTOF	NM_194248	0.00666359	0.00666359	1.22227	1.22227	PFS>6months up vs PFS<6months	11.1157	0.270896	0.268076	1
16177	8017057	BC022189 // C17orf47 // chromosome 17 open reading frame 47 // 17q22 // 284083 /// AK09	C17orf47	BC022189	0.00671095	0.00671095	1.26334	1.26334	PFS>6months up vs PFS<6months	11.0891	0.367447	0.364496	1
11235	7967056	NM_016399 // TRIAP1 // TP53 regulated inhibitor of apoptosis 1 // 12q24.31 // 51499 ///	TRIAP1	NM_016399	0.00672072	0.00672072	1.39451	1.39451	PFS>6months up vs PFS<6months	11.0836	0.743621	0.738012	1
18201	8037246	NM_001031850 // PSG6 // pregnancy specific beta-1-glycoprotein 6 // 19q13.2 // 5675 ///	PSG6	NM_001031850	0.00672565	0.00672565	1.33839	1.33839	PFS>6months up vs PFS<6months	11.0808	0.571265	0.567097	1
12293	7977331	NM_174891 // C14orf79 // chromosome 14 open reading frame 79 // 14q32.33 // 122616 ///	C14orf79	NM_174891	0.00672696	0.00672696	0.781091	-1.28026	PFS>6months down vs PFS<6months	11.0801	0.410463	0.407495	1
29610	8148850	NM_174922 // ADCK5 // aarF domain containing kinase 5 // 8q24.3 // 203054 /// ENST00000	ADCK5	NM_174922	0.00674391	0.00674391	1.27899	1.27899	PFS>6months up vs PFS<6months	11.0707	0.407168	0.404569	1
17305	8028241	NM_032453 // ZNF527 // zinc finger protein 527 // 19q13.1 // 84503 /// ENST00000356178	ZNF527	NM_032453	0.00677096	0.00677096	0.674197	-1.48325	PFS>6months down vs PFS<6months	11.0556	1.0451	1.03984	1
9350	7948039	NM_001005513 // OR4C45 // olfactory receptor, family 4, subfamily C, member 45 // 11p11	OR4C45	NM_001005513	0.00678466	0.00678466	1.24202	1.24202	PFS>6months up vs PFS<6months	11.0481	0.315891	0.314517	1
17081	8026133	NM_152654 // DAND5 // DAN domain family, member 5 // 19p13.2 // 199699 /// ENST00000317	DAND5	NM_152654	0.00678931	0.00678931	1.39373	1.39373	PFS>6months up vs PFS<6months	11.0455	0.741117	0.738064	1
14936	8004271	NM_000018 // ACADVL // acyl-CoA dehydrogenase, very long chain // 17p13.1 // 37 /// NM_	ACADVL	NM_000018	0.00679985	0.00679985	0.615629	-1.62435	PFS>6months down vs PFS<6months	11.0397	1.58247	1.57678	1
24784	8102894	ENST00000388762 // LOC152586 // glycosyltransferase 54 domain-containing protein // 4q3	LOC152586	ENST00000388762	0.00680166	0.00680166	1.17206	1.17206	PFS>6months up vs PFS<6months	11.0387	0.169485	0.168891	1
13376	7987472	ENST00000319503 // C15orf56 // chromosome 15 open reading frame 56 // 15q15.1 // 644809	C15orf56	ENST00000319503	0.00687768	0.00687768	1.28535	1.28535	PFS>6months up vs PFS<6months	10.9971	0.423739	0.423852	1
27594	8129974	NM_032020 // FUCA2 // fucosidase, alpha-L- 2, plasma // 6q24 // 2519 /// ENST0000000216	FUCA2	NM_032020	0.00689343	0.00689343	0.49946	-2.00216	PFS>6months down vs PFS<6months	10.9885	3.24085	3.24424	1
27097	8124630	NM_030903 // OR2W1 // olfactory receptor, family 2, subfamily W, member 1 // 6p22.1 //	OR2W1	NM_030903	0.00691109	0.00691109	1.17604	1.17604	PFS>6months up vs PFS<6months	10.979	0.176804	0.177143	1
32884	8178283	NM_030903 // OR2W1 // olfactory receptor, family 2, subfamily W, member 1 // 6p22.1 //	OR2W1	NM_030903	0.00691109	0.00691109	1.17604	1.17604	PFS>6months up vs PFS<6months	10.979	0.176804	0.177143	1
33019	8179587	NM_030903 // OR2W1 // olfactory receptor, family 2, subfamily W, member 1 // 6p22.1 //	OR2W1	NM_030903	0.00691109	0.00691109	1.17604	1.17604	PFS>6months up vs PFS<6months	10.979	0.176804	0.177143	1
5025	7904976	NM_001170755 // NBPF15 // neuroblastoma breakpoint family, member 15 // 1q21.2 // 28456	NBPF15	NM_001170755	0.00692727	0.00692727	0.756163	-1.32247	PFS>6months down vs PFS<6months	10.9702	0.525306	0.526731	1
5660	7911285	NM_001004697 // OR2T5 // olfactory receptor, family 2, subfamily T, member 5 // 1q44 //	OR2T5	NM_001004697	0.00693047	0.00693047	1.43432	1.43432	PFS>6months up vs PFS<6months	10.9685	0.874838	0.87735	1
25557	8110463	NM_058230 // ZNF354B // zinc finger protein 354B // 5q35.3 // 117608 /// ENST0000032243	ZNF354B	NM_058230	0.00693154	0.00693154	0.718347	-1.39208	PFS>6months down vs PFS<6months	10.9679	0.735856	0.738008	1
32586	8175732	NM_175742 // MAGEA2 // melanoma antigen family A, 2 // Xq28 // 4101 /// NM_175743 // MA	MAGEA2	NM_175742	0.00693248	0.00693248	1.27245	1.27245	PFS>6months up vs PFS<6months	10.9674	0.390369	0.391529	1
12475	7979133	NM_007361 // NID2 // nidogen 2 (osteonidogen) // 14q22.1 // 22795 /// ENST00000216286 /	NID2	NM_007361	0.00694916	0.00694916	0.424748	-2.35434	PFS>6months down vs PFS<6months	10.9584	4.93022	4.94892	1
19380	8048272	BC052750 // C2orf62 // chromosome 2 open reading frame 62 // 2q35 // 375307 /// ENST000	C2orf62	BC052750	0.00694939	0.00694939	1.31612	1.31612	PFS>6months up vs PFS<6months	10.9583	0.507391	0.509321	1
14360	7998414	XR_114902 // GS85 // hypothetical LOC100128785 // 16p13.3 // 100128785	GS85	XR_114902	0.00697884	0.00697884	1.23954	1.23954	PFS>6months up vs PFS<6months	10.9425	0.310096	0.311724	1
27146	8125048	NM_013974 // DDAH2 // dimethylarginine dimethylaminohydrolase 2 // 6p21.3 // 23564 ///	DDAH2	NM_013974	0.00699098	0.00699098	0.583601	-1.7135	PFS>6months down vs PFS<6months	10.9361	1.95023	1.96164	1
23188	8087473	NM_153273 // IP6K1 // inositol hexakisphosphate kinase 1 // 3p21.31 // 9807 /// NM_0010	IP6K1	NM_153273	0.00710085	0.00710085	0.733743	-1.36288	PFS>6months down vs PFS<6months	10.878	0.644536	0.651764	1
7491	7929822	NM_003393 // WNT8B // wingless-type MMTV integration site family, member 8B // 10q24 //	WNT8B	NM_003393	0.00714044	0.00714044	1.24711	1.24711	PFS>6months up vs PFS<6months	10.8574	0.327909	0.332217	1
27587	8129901	NM_031922 // REPS1 // RALBP1 associated Eps domain containing 1 // 6q24.1 // 85021 ///	REPS1	NM_031922	0.00714309	0.00714309	0.775555	-1.2894	PFS>6months down vs PFS<6months	10.856	0.434433	0.440197	1
23997	8095508	NM_212557 // AMTN // amelotin // 4q13.3 // 401138 /// ENST00000339336 // AMTN // amelot	AMTN	NM_212557	0.00715058	0.00715058	1.18847	1.18847	PFS>6months up vs PFS<6months	10.8521	0.200483	0.203215	1
15077	8005733	NR_003678 // C20orf191 // nuclear receptor co-repressor 1 pseudogene // 20p11.1 // 1499	C20orf191	NR_003678	0.00715672	0.00715672	0.641205	-1.55956	PFS>6months down vs PFS<6months	10.8489	1.32805	1.34654	1
24159	8097118	ENST00000415418 // FLJ45340 // hypothetical LOC402483 // 7q32.1 // 402483 /// AK097701	FLJ45340	ENST00000415418	0.0072068	0.0072068	1.31182	1.31182	PFS>6months up vs PFS<6months	10.823	0.495359	0.503458	1
23375	8089407	NM_014429 // MORC1 // MORC family CW-type zinc finger 1 // 3q13 // 27136 /// ENST000002	MORC1	NM_014429	0.00722412	0.00722412	1.19988	1.19988	PFS>6months up vs PFS<6months	10.8141	0.223276	0.227113	1
23336	8089015	NM_000313 // PROS1 // protein S (alpha) // 3q11.2 // 5627 /// ENST00000394236 // PROS1	PROS1	NM_000313	0.00723236	0.00723236	0.313568	-3.1891	PFS>6months down vs PFS<6months	10.8099	9.04432	9.20336	1
20695	8062444	NM_001725 // BPI // bactericidal/permeability-increasing protein // 20q11.23 // 671 ///	BPI	NM_001725	0.00725347	0.00725347	1.18919	1.18919	PFS>6months up vs PFS<6months	10.7991	0.20189	0.205646	1
14249	7997264	NM_001906 // CTRB1 // chymotrypsinogen B1 // 16q23.1 // 1504 /// NM_001025200 // CTRB2	CTRB1	NM_001906	0.00731791	0.00731791	1.34929	1.34929	PFS>6months up vs PFS<6months	10.7664	0.603489	0.616583	1
6500	7919856	NM_181746 // LASS2 // LAG1 homolog, ceramide synthase 2 // 1q21.3 // 29956 /// NM_02207	LASS2	NM_181746	0.00732627	0.00732627	0.396424	-2.52255	PFS>6months down vs PFS<6months	10.7622	5.75696	5.88418	1
31666	8167957	NM_001010888 // ZC3H12B // zinc finger CCCH-type containing 12B // Xq12 // 340554 /// E	ZC3H12B	NM_001010888	0.00732929	0.00732929	0.633226	-1.57921	PFS>6months down vs PFS<6months	10.7607	1.40394	1.43517	1
7808	7933186	NM_006973 // ZNF32 // zinc finger protein 32 // 10q22-q25 // 7580 /// NM_001005368 // Z	ZNF32	NM_006973	0.00733956	0.00733956	0.626814	-1.59537	PFS>6months down vs PFS<6months	10.7555	1.46719	1.50054	1
6003	7915008	NM_024700 // SNIP1 // Smad nuclear interacting protein 1 // 1p34.3 // 79753 /// ENST000	SNIP1	NM_024700	0.00736684	0.00736684	1.19762	1.19762	PFS>6months up vs PFS<6months	10.7418	0.218694	0.223951	1
32899	8178377	NM_003587 // DHX16 // DEAH (Asp-Glu-Ala-His) box polypeptide 16 // 6p21.3 // 8449 /// N	DHX16	NM_003587	0.00737064	0.00737064	0.620237	-1.61229	PFS>6months down vs PFS<6months	10.7399	1.53419	1.57135	1
27528	8129231	NM_024581 // FAM184A // family with sequence similarity 184, member A // 6q22.31 // 796	FAM184A	NM_024581	0.00737422	0.00737422	0.593826	-1.684	PFS>6months down vs PFS<6months	10.7381	1.82647	1.87102	1
22159	8076403	NM_000262 // NAGA // N-acetylgalactosaminidase, alpha- // 22q13-qter|22q11 // 4668 ///	NAGA	NM_000262	0.00741232	0.00741232	0.513989	-1.94557	PFS>6months down vs PFS<6months	10.7191	2.97866	3.05672	1
15979	8015189	NM_030966 // KRTAP1-3 // keratin associated protein 1-3 // 17q12-q21 // 81850 /// NM_03	KRTAP1-3	NM_030966	0.0074261	0.0074261	1.23105	1.23105	PFS>6months up vs PFS<6months	10.7122	0.290554	0.298359	1
16395	8019585	NM_030966 // KRTAP1-3 // keratin associated protein 1-3 // 17q12-q21 // 81850 /// NM_03	KRTAP1-3	NM_030966	0.0074261	0.0074261	1.23105	1.23105	PFS>6months up vs PFS<6months	10.7122	0.290554	0.298359	1
30827	8160168	NM_144966 // FREM1 // FRAS1 related extracellular matrix 1 // 9p22.3 // 158326 /// NM_0	FREM1	NM_144966	0.00743398	0.00743398	0.637461	-1.56872	PFS>6months down vs PFS<6months	10.7083	1.36329	1.40042	1
26818	8122150	NM_004100 // EYA4 // eyes absent homolog 4 (Drosophila) // 6q23 // 2070 /// NM_172105 /	EYA4	NM_004100	0.00748796	0.00748796	0.174961	-5.71557	PFS>6months down vs PFS<6months	10.6817	20.4337	21.0426	1
12636	7980720	NM_001010854 // TTC7B // tetratricopeptide repeat domain 7B // 14q32.11 // 145567 /// E	TTC7B	NM_001010854	0.00751224	0.00751224	0.672645	-1.48667	PFS>6months down vs PFS<6months	10.6698	1.05736	1.09009	1
5008	7904883	NM_004284 // CHD1L // chromodomain helicase DNA binding protein 1-like // 1q12 // 9557	CHD1L	NM_004284	0.00752789	0.00752789	0.541399	-1.84707	PFS>6months down vs PFS<6months	10.6621	2.53177	2.612	1
24933	8104124	NM_001005217 // FRG2 // FSHD region gene 2 // 4q35 // 448831 /// NM_001080998 // FRG2B	FRG2	NM_001005217	0.00754263	0.00754263	1.37532	1.37532	PFS>6months up vs PFS<6months	10.6549	0.682924	0.705041	1
20510	8060528	NM_080739 // C20orf141 // chromosome 20 open reading frame 141 // 20p13 // 128653 /// E	C20orf141	NM_080739	0.00755397	0.00755397	1.2044	1.2044	PFS>6months up vs PFS<6months	10.6494	0.2326	0.240257	1
32065	8171216	NM_016379 // VCX3A // variable charge, X-linked 3A // Xp22 // 51481 /// NM_001001888 //	VCX3A	NM_016379	0.00755482	0.00755482	1.27292	1.27292	PFS>6months up vs PFS<6months	10.649	0.391577	0.404484	1
13309	7986744	BC129821 // GOLGA6L2 // golgin A6 family-like 2 // 15q11.2 // 283685 /// BC129820 // GO	GOLGA6L2	BC129821	0.00756236	0.00756236	1.22752	1.22752	PFS>6months up vs PFS<6months	10.6453	0.282582	0.291997	1
31895	8169808	NM_001122716 // CXorf64 // chromosome X open reading frame 64 // Xq25 // 100130613 ///	CXorf64	NM_001122716	0.00756742	0.00756742	1.27993	1.27993	PFS>6months up vs PFS<6months	10.6429	0.409592	0.423336	1
8125	7936661	NM_006793 // PRDX3 // peroxiredoxin 3 // 10q25-q26 // 10935 /// NM_014098 // PRDX3 // p	PRDX3	NM_006793	0.00761411	0.00761411	0.504761	-1.98114	PFS>6months down vs PFS<6months	10.6203	3.14303	3.2554	1
7978	7934852	NM_005271 // GLUD1 // glutamate dehydrogenase 1 // 10q23.3 // 2746 /// NM_012084 // GLU	GLUD1	NM_005271	0.00763426	0.00763426	0.461052	-2.16895	PFS>6months down vs PFS<6months	10.6106	4.03098	4.17891	1
25635	8111203	NR_027253 // LOC285696 // hypothetical LOC285696 // 5p15.1 // 285696 /// AK125192 // LO	LOC285696	NR_027253	0.00763462	0.00763462	1.4014	1.4014	PFS>6months up vs PFS<6months	10.6104	0.765841	0.793959	1
8826	7943047	NM_001143975 // UBTFL1 // upstream binding transcription factor, RNA polymerase I-like	UBTFL1	NM_001143975	0.00763809	0.00763809	1.81229	1.81229	PFS>6months up vs PFS<6months	10.6088	2.37734	2.46501	1
9682	7950951	NM_001143975 // UBTFL1 // upstream binding transcription factor, RNA polymerase I-like	UBTFL1	NM_001143975	0.00763809	0.00763809	1.81229	1.81229	PFS>6months up vs PFS<6months	10.6088	2.37734	2.46501	1
18896	8043581	NM_001143975 // UBTFL1 // upstream binding transcription factor, RNA polymerase I-like	UBTFL1	NM_001143975	0.00763809	0.00763809	1.81229	1.81229	PFS>6months up vs PFS<6months	10.6088	2.37734	2.46501	1
19906	8053785	NM_001143975 // UBTFL1 // upstream binding transcription factor, RNA polymerase I-like	UBTFL1	NM_001143975	0.00763809	0.00763809	1.81229	1.81229	PFS>6months up vs PFS<6months	10.6088	2.37734	2.46501	1
31885	8169711	NM_012084 // GLUD2 // glutamate dehydrogenase 2 // Xq24-q25 // 2747 /// ENST00000328078	GLUD2	NM_012084	0.00764154	0.00764154	0.503891	-1.98455	PFS>6months down vs PFS<6months	10.6071	3.1589	3.27591	1
21294	8068154	NM_181615 // KRTAP20-1 // keratin associated protein 20-1 // 21q22.1 // 337975 /// ENST	KRTAP20-1	NM_181615	0.00764786	0.00764786	1.40343	1.40343	PFS>6months up vs PFS<6months	10.6041	0.772393	0.801231	1
32039	8171026	NM_001017990 // H2AFB1 // H2A histone family, member B1 // Xq28 // 474382 /// NM_080720	H2AFB1	NM_001017990	0.00765	0.00765	1.28074	1.28074	PFS>6months up vs PFS<6months	10.6031	0.411704	0.427117	1
22670	8081959	NM_014980 // STXBP5L // syntaxin binding protein 5-like // 3q13.33 // 9515 /// ENST0000	STXBP5L	NM_014980	0.00771092	0.00771092	1.13442	1.13442	PFS>6months up vs PFS<6months	10.574	0.106968	0.111277	1
13096	7984686	NM_033028 // BBS4 // Bardet-Biedl syndrome 4 // 15q22.3-q23 // 585 /// ENST00000268057	BBS4	NM_033028	0.00773857	0.00773857	0.544441	-1.83675	PFS>6months down vs PFS<6months	10.5609	2.48574	2.58908	1
16209	8017365	NM_152598 // MARCH10 // membrane-associated ring finger (C3HC4) 10 // 17q23.2 // 162333	2012-03-10	NM_152598	0.00774201	0.00774201	1.08711	1.08711	PFS>6months up vs PFS<6months	10.5593	0.0469077	0.0488655	1
20077	8055361	NM_025052 // YSK4 // YSK4 Sps1/Ste20-related kinase homolog (S. cerevisiae) // 2q21.3 /	YSK4	NM_025052	0.00782817	0.00782817	1.20138	1.20138	PFS>6months up vs PFS<6months	10.5189	0.226348	0.236701	1
12878	7982341	NM_000746 // CHRNA7 // cholinergic receptor, nicotinic, alpha 7 // 15q14 // 1139 /// NM	CHRNA7	NM_000746	0.0078395	0.0078395	1.40068	1.40068	PFS>6months up vs PFS<6months	10.5136	0.763505	0.798828	1
16292	8018445	NM_001080419 // UNK // unkempt homolog (Drosophila) // 17q25.1 // 85451 /// ENST0000029	UNK	NM_001080419	0.00787564	0.00787564	1.30167	1.30167	PFS>6months up vs PFS<6months	10.4968	0.467424	0.489831	1
13480	7989037	NM_004748 // CCPG1 // cell cycle progression 1 // 15q21.1 // 9236 /// NM_020739 // CCPG	CCPG1	NM_004748	0.00790973	0.00790973	0.519042	-1.92663	PFS>6months down vs PFS<6months	10.4811	2.89174	3.0349	1
20480	8060257	NM_006374 // STK25 // serine/threonine kinase 25 // 2q37.3 // 10494 /// ENST00000316586	STK25	NM_006374	0.00791169	0.00791169	0.689379	-1.45058	PFS>6months down vs PFS<6months	10.4802	0.930372	0.976518	1
16977	8025004	NM_004058 // CAPS // calcyphosine // 19p13.3 // 828 /// NM_080590 // CAPS // calcyphosi	CAPS	NM_004058	0.00791233	0.00791233	1.58307	1.58307	PFS>6months up vs PFS<6months	10.4799	1.41896	1.48938	1
7083	7925743	NM_001004692 // OR2T12 // olfactory receptor, family 2, subfamily T, member 12 // 1q44	OR2T12	NM_001004692	0.00791934	0.00791934	1.56536	1.56536	PFS>6months up vs PFS<6months	10.4767	1.35031	1.41777	1
18746	8042431	NM_019617 // GKN1 // gastrokine 1 // 2p13.3 // 56287 /// ENST00000377938 // GKN1 // gas	GKN1	NM_019617	0.00794631	0.00794631	1.12333	1.12333	PFS>6months up vs PFS<6months	10.4643	0.0909427	0.0955985	1
9371	7948119	NM_001004064 // OR8J3 // olfactory receptor, family 8, subfamily J, member 3 // 11q12.1	OR8J3	NM_001004064	0.00795542	0.00795542	1.14257	1.14257	PFS>6months up vs PFS<6months	10.4601	0.119448	0.125613	1
5245	7906904	NM_016371 // HSD17B7 // hydroxysteroid (17-beta) dehydrogenase 7 // 1q23 // 51478 /// N	HSD17B7	NM_016371	0.00796855	0.00796855	0.530082	-1.8865	PFS>6months down vs PFS<6months	10.4541	2.70909	2.85055	1
15334	8008110	NR_033201 // LOC404266 // hypothetical LOC404266 // 17q21.32 // 404266 /// NR_033204 //	LOC404266	NR_033201	0.00801147	0.00801147	1.27294	1.27294	PFS>6months up vs PFS<6months	10.4346	0.391625	0.412846	1
9047	7945241	AK096377 // C11orf44 // chromosome 11 open reading frame 44 // 11q24.3 // 283171	C11orf44	AK096377	0.00801214	0.00801214	1.288	1.288	PFS>6months up vs PFS<6months	10.4343	0.430735	0.454087	1
10218	7956005	ENST00000321688 // OR2AP1 // olfactory receptor, family 2, subfamily AP, member 1 // 12	OR2AP1	ENST00000321688	0.0080162	0.0080162	1.21115	1.21115	PFS>6months up vs PFS<6months	10.4325	0.24678	0.260206	1
17504	8030374	NM_004107 // FCGRT // Fc fragment of IgG, receptor, transporter, alpha // 19q13.3 // 22	FCGRT	NM_004107	0.00802272	0.00802272	0.452355	-2.21065	PFS>6months down vs PFS<6months	10.4295	4.23173	4.4632	1
29822	8150419	NM_024645 // ZMAT4 // zinc finger, matrin-type 4 // 8p11.21 // 79698 /// NM_001135731 /	ZMAT4	NM_024645	0.00808885	0.00808885	1.18546	1.18546	PFS>6months up vs PFS<6months	10.3997	0.194631	0.205865	1
26643	8120675	NM_001017361 // C6orf221 // chromosome 6 open reading frame 221 // 6q13 // 154288 /// E	C6orf221	NM_001017361	0.00811972	0.00811972	1.23204	1.23204	PFS>6months up vs PFS<6months	10.3859	0.292799	0.310111	1
10869	7963142	NM_012306 // FAIM2 // Fas apoptotic inhibitory molecule 2 // 12q13 // 23017 /// ENST000	FAIM2	NM_012306	0.00813846	0.00813846	1.31883	1.31883	PFS>6months up vs PFS<6months	10.3776	0.515003	0.545893	1
18324	8038427	NM_021733 // TSKS // testis-specific serine kinase substrate // 19q13.3 // 60385 /// EN	TSKS	NM_021733	0.00819536	0.00819536	1.22671	1.22671	PFS>6months up vs PFS<6months	10.3523	0.280769	0.298334	1
10665	7960933	NM_002355 // M6PR // mannose-6-phosphate receptor (cation dependent) // 12p13 // 4074 /	M6PR	NM_002355	0.00821553	0.00821553	0.571197	-1.75071	PFS>6months down vs PFS<6months	10.3435	2.10894	2.24281	1
5104	7905536	NM_173080 // SPRR4 // small proline-rich protein 4 // 1q21.3 // 163778 /// ENST00000328	SPRR4	NM_173080	0.00823065	0.00823065	1.45055	1.45055	PFS>6months up vs PFS<6months	10.3368	0.930254	0.989938	1
28081	8134454	NM_015379 // BRI3 // brain protein I3 // 7q21.3 // 25798 /// NM_001159491 // BRI3 // br	BRI3	NM_015379	0.00825547	0.00825547	0.813994	-1.22851	PFS>6months down vs PFS<6months	10.3259	0.28481	0.303402	1
21931	8074432	NM_003325 // HIRA // HIR histone cell cycle regulation defective homolog A (S. cerevisi	HIRA	NM_003325	0.00826619	0.00826619	0.774358	-1.29139	PFS>6months down vs PFS<6months	10.3212	0.43973	0.468649	1
16857	8023766	NM_173630 // RTTN // rotatin // 18q22.2 // 25914 /// ENST00000255674 // RTTN // rotatin	RTTN	NM_173630	0.00826757	0.00826757	0.719865	-1.38915	PFS>6months down vs PFS<6months	10.3206	0.726494	0.774316	1
7830	7933359	NM_002900 // RBP3 // retinol binding protein 3, interstitial // 10q11.2 // 5949 /// ENS	RBP3	NM_002900	0.00828054	0.00828054	1.22409	1.22409	PFS>6months up vs PFS<6months	10.315	0.274915	0.293173	1
27632	8130447	NM_015718 // NOX3 // NADPH oxidase 3 // 6q25.3 // 50508 /// ENST00000159060 // NOX3 //	NOX3	NM_015718	0.00828723	0.00828723	1.31089	1.31089	PFS>6months up vs PFS<6months	10.3121	0.49278	0.525655	1
16804	8023261	NM_006111 // ACAA2 // acetyl-CoA acyltransferase 2 // 18q21.1 // 10449 /// ENST00000285	ACAA2	NM_006111	0.00831099	0.00831099	0.361246	-2.7682	PFS>6months down vs PFS<6months	10.3017	6.97138	7.44391	1
7050	7925511	NM_152666 // PLD5 // phospholipase D family, member 5 // 1q43 // 200150 /// NM_00119581	PLD5	NM_152666	0.00831902	0.00831902	1.23573	1.23573	PFS>6months up vs PFS<6months	10.2983	0.301252	0.32178	1
19253	8047006	NM_144708 // ANKAR // ankyrin and armadillo repeat containing // 2q32.2 // 150709 /// E	ANKAR	NM_144708	0.00832156	0.00832156	0.696927	-1.43487	PFS>6months down vs PFS<6months	10.2971	0.876699	0.93654	1
26184	8116372	NM_018434 // RNF130 // ring finger protein 130 // 5q35.3 // 55819 /// BC108306 // RNF13	RNF130	NM_018434	0.00834395	0.00834395	0.498593	-2.00564	PFS>6months down vs PFS<6months	10.2875	3.25709	3.48268	1
22935	8084726	NM_153708 // RTP1 // receptor (chemosensory) transporter protein 1 // 3q27.3 // 132112	RTP1	NM_153708	0.00834726	0.00834726	1.30782	1.30782	PFS>6months up vs PFS<6months	10.286	0.484272	0.517886	1
18441	8039484	NM_000641 // IL11 // interleukin 11 // 19q13.3-q13.4 // 3589 /// ENST00000264563 // IL1	IL11	NM_000641	0.00834853	0.00834853	1.26732	1.26732	PFS>6months up vs PFS<6months	10.2855	0.377398	0.403615	1
28942	8142622	NM_198085 // RNF148 // ring finger protein 148 // 7q31.33 // 378925 /// ENST00000434824	RNF148	NM_198085	0.00835225	0.00835225	1.20787	1.20787	PFS>6months up vs PFS<6months	10.2839	0.239841	0.256543	1
12851	7982187	NM_005503 // APBA2 // amyloid beta (A4) precursor protein-binding, family A, member 2 /	APBA2	NM_005503	0.00835741	0.00835741	0.490252	-2.03977	PFS>6months down vs PFS<6months	10.2817	3.41692	3.65565	1
21115	8066489	NM_080869 // WFDC12 // WAP four-disulfide core domain 12 // 20q12-q13.1 // 128488 /// E	WFDC12	NM_080869	0.0083651	0.0083651	1.88671	1.88671	PFS>6months up vs PFS<6months	10.2783	2.71005	2.90033	1
11771	7972297	NM_005845 // ABCC4 // ATP-binding cassette, sub-family C (CFTR/MRP), member 4 // 13q32	ABCC4	NM_005845	0.00837071	0.00837071	0.465978	-2.14602	PFS>6months down vs PFS<6months	10.2759	3.92108	4.19737	1
25886	8113433	NM_001962 // EFNA5 // ephrin-A5 // 5q21 // 1946 /// ENST00000333274 // EFNA5 // ephrin-	EFNA5	NM_001962	0.00838544	0.00838544	2.96441	2.96441	PFS>6months up vs PFS<6months	10.2696	7.94068	8.50545	1
15258	8007427	NM_003734 // AOC3 // amine oxidase, copper containing 3 (vascular adhesion protein 1) /	AOC3	NM_003734	0.00840959	0.00840959	1.35981	1.35981	PFS>6months up vs PFS<6months	10.2592	0.635191	0.681055	1
8464	7939869	NM_001004726 // OR4X1 // olfactory receptor, family 4, subfamily X, member 1 // 11p11.2	OR4X1	NM_001004726	0.00841037	0.00841037	1.34456	1.34456	PFS>6months up vs PFS<6months	10.2589	0.589442	0.632023	1
4548	7900076	NM_014466 // TEKT2 // tektin 2 (testicular) // 1p34.3 // 27285 /// ENST00000207457 // T	TEKT2	NM_014466	0.00843076	0.00843076	1.39733	1.39733	PFS>6months up vs PFS<6months	10.2502	0.752689	0.80775	1
25215	8107044	NM_022350 // ERAP2 // endoplasmic reticulum aminopeptidase 2 // 5q15 // 64167 /// NM_00	ERAP2	NM_022350	0.00843789	0.00843789	0.324147	-3.08502	PFS>6months down vs PFS<6months	10.2471	8.53418	9.16118	1
22246	8077472	NM_181874 // GRM7 // glutamate receptor, metabotropic 7 // 3p26.1-p25.1 // 2917 /// NM_	GRM7	NM_181874	0.0084421	0.0084421	1.16611	1.16611	PFS>6months up vs PFS<6months	10.2454	0.158798	0.170495	1
28548	8138977	NM_015283 // DPY19L1 // dpy-19-like 1 (C. elegans) // 7p14.3-p14.2 // 23333 /// ENST000	DPY19L1	NM_015283	0.00852151	0.00852151	0.437889	-2.28368	PFS>6months down vs PFS<6months	10.2117	4.58558	4.93957	1
14585	8000779	NM_004608 // TBX6 // T-box 6 // 16p11.2 // 6911 /// ENST00000395224 // TBX6 // T-box 6	TBX6	NM_004608	0.0085458	0.0085458	1.34345	1.34345	PFS>6months up vs PFS<6months	10.2015	0.586156	0.632036	1
18423	8039269	NM_198988 // LENG9 // leukocyte receptor cluster (LRC) member 9 // 19q13.4 // 94059 ///	LENG9	NM_198988	0.00854732	0.00854732	1.35709	1.35709	PFS>6months up vs PFS<6months	10.2009	0.626941	0.676056	1
24351	8098782	NM_006651 // CPLX1 // complexin 1 // 4p16.3 // 10815 /// ENST00000304062 // CPLX1 // co	CPLX1	NM_006651	0.00857088	0.00857088	1.25372	1.25372	PFS>6months up vs PFS<6months	10.191	0.343814	0.371108	1
22334	8078405	NM_138410 // CMTM7 // CKLF-like MARVEL transmembrane domain containing 7 // 3p22.3 // 1	CMTM7	NM_138410	0.00858954	0.00858954	0.469981	-2.12775	PFS>6months down vs PFS<6months	10.1832	3.83374	4.14125	1
12650	7980940	NR_028459 // ATXN3 // ataxin 3 // 14q21 // 4287 /// NM_004993 // ATXN3 // ataxin 3 // 1	ATXN3	NR_028459	0.00862223	0.00862223	0.751207	-1.33119	PFS>6months down vs PFS<6months	10.1696	0.550315	0.595253	1
28905	8142232	NM_007356 // LAMB4 // laminin, beta 4 // 7q31 // 22798 /// ENST00000388781 // LAMB4 //	LAMB4	NM_007356	0.00862477	0.00862477	1.30034	1.30034	PFS>6months up vs PFS<6months	10.1685	0.46381	0.501736	1
28527	8138799	NM_014817 // TRIL // TLR4 interactor with leucine-rich repeats // 7p14.3 // 9865 /// BC	TRIL	NM_014817	0.00863106	0.00863106	1.35175	1.35175	PFS>6months up vs PFS<6months	10.1659	0.610868	0.660989	1
14762	8002421	NM_018052 // VAC14 // Vac14 homolog (S. cerevisiae) // 16q22.1 // 55697 /// ENST0000026	VAC14	NM_018052	0.00863245	0.00863245	0.739095	-1.35301	PFS>6months down vs PFS<6months	10.1653	0.614632	0.665099	1
21336	8068512	NM_018962 // DSCR6 // Down syndrome critical region gene 6 // 21q22.2 // 53820 /// ENST	DSCR6	NM_018962	0.00863439	0.00863439	1.29503	1.29503	PFS>6months up vs PFS<6months	10.1645	0.449448	0.486391	1
18063	8036010	NM_000285 // PEPD // peptidase D // 19q13.11 // 5184 /// NM_001166057 // PEPD // peptid	PEPD	NM_000285	0.00866358	0.00866358	0.487204	-2.05253	PFS>6months down vs PFS<6months	10.1524	3.47696	3.76723	1
31353	8165277	NM_198946 // LCN6 // lipocalin 6 // 9q34.3 // 158062 /// ENST00000341206 // LCN6 // lip	LCN6	NM_198946	0.00866545	0.00866545	1.34262	1.34262	PFS>6months up vs PFS<6months	10.1517	0.583694	0.632471	1
6548	7920258	NM_014624 // S100A6 // S100 calcium binding protein A6 // 1q21 // 6277 /// ENST00000368	S100A6	NM_014624	0.00869874	0.00869874	1.34223	1.34223	PFS>6months up vs PFS<6months	10.138	0.582561	0.632097	1
24589	8100990	NR_026769 // PPBPL2 // pro-platelet basic protein-like 2 // 4q13.3 // 10895 /// L10403	PPBPL2	NR_026769	0.00871657	0.00871657	1.27933	1.27933	PFS>6months up vs PFS<6months	10.1306	0.408061	0.443079	1
27115	8124775	NM_003587 // DHX16 // DEAH (Asp-Glu-Ala-His) box polypeptide 16 // 6p21.3 // 8449 /// N	DHX16	NM_003587	0.00875193	0.00875193	0.628674	-1.59065	PFS>6months down vs PFS<6months	10.1162	1.44863	1.57519	1
25244	8107234	NM_002372 // MAN2A1 // mannosidase, alpha, class 2A, member 1 // 5q21-q22 // 4124 /// E	MAN2A1	NM_002372	0.00875269	0.00875269	0.482299	-2.0734	PFS>6months down vs PFS<6months	10.1159	3.5755	3.888	1
28629	8139727	NM_207366 // SEPT14 // septin 14 // 7p11.2 // 346288 /// ENST00000388975 // SEPT14 // s	2012-09-14	NM_207366	0.00875357	0.00875357	0.937459	-1.06671	PFS>6months down vs PFS<6months	10.1155	0.0280469	0.0304993	1
32013	8170794	NM_001146151 // AVPR2 // arginine vasopressin receptor 2 // Xq28 // 554 /// NM_000054 /	AVPR2	NM_001146151	0.00876296	0.00876296	1.25969	1.25969	PFS>6months up vs PFS<6months	10.1117	0.358394	0.38988	1
28731	8140358	NM_006072 // CCL26 // chemokine (C-C motif) ligand 26 // 7q11.23 // 10344 /// ENST00000	CCL26	NM_006072	0.00877507	0.00877507	1.30509	1.30509	PFS>6months up vs PFS<6months	10.1067	0.476774	0.518912	1
26483	8118833	NM_017754 // UHRF1BP1 // UHRF1 binding protein 1 // 6p21 // 54887 /// ENST00000192788 /	UHRF1BP1	NM_017754	0.00880197	0.00880197	0.57373	-1.74298	PFS>6months down vs PFS<6months	10.0958	2.07575	2.26165	1
14225	7997048	NM_007242 // DDX19B // DEAD (Asp-Glu-Ala-As) box polypeptide 19B // 16q22.1 // 11269 //	DDX19B	NM_007242	0.00884385	0.00884385	0.8299	-1.20496	PFS>6months down vs PFS<6months	10.0789	0.233765	0.255129	1
16417	8019699	NM_033059 // KRTAP4-11 // keratin associated protein 4-11 // 17q21.2 // 653240 /// NM_0	KRTAP4-11	NM_033059	0.00887059	0.00887059	1.28394	1.28394	PFS>6months up vs PFS<6months	10.0681	0.420059	0.458939	1
11297	7967727	NM_021808 // GALNT9 // UDP-N-acetyl-alpha-D-galactosamine:polypeptide N-acetylgalactosa	GALNT9	NM_021808	0.00887317	0.00887317	1.34104	1.34104	PFS>6months up vs PFS<6months	10.0671	0.579043	0.632702	1
5125	7905733	NM_006118 // HAX1 // HCLS1 associated protein X-1 // 1q21.3 // 10456 /// NM_001018837 /	HAX1	NM_006118	0.00888858	0.00888858	0.608298	-1.64393	PFS>6months down vs PFS<6months	10.0609	1.66159	1.81669	1
9815	7952145	NM_006389 // HYOU1 // hypoxia up-regulated 1 // 11q23.1-q23.3 // 10525 /// NM_001130991	HYOU1	NM_006389	0.00890169	0.00890169	0.574569	-1.74044	PFS>6months down vs PFS<6months	10.0557	2.06484	2.25875	1
31237	8163960	NM_001004454 // OR1L8 // olfactory receptor, family 1, subfamily L, member 8 // 9q33.2	OR1L8	NM_001004454	0.00890849	0.00890849	1.33908	1.33908	PFS>6months up vs PFS<6months	10.0529	0.573294	0.627303	1
17507	8030393	NM_000951 // PRRG2 // proline rich Gla (G-carboxyglutamic acid) 2 // 19q13.33 // 5639 /	PRRG2	NM_000951	0.0089315	0.0089315	1.27047	1.27047	PFS>6months up vs PFS<6months	10.0438	0.385345	0.422033	1
17419	8029536	NM_001645 // APOC1 // apolipoprotein C-I // 19q13.2 // 341 /// ENST00000252491 // APOC1	APOC1	NM_001645	0.00894282	0.00894282	0.149575	-6.68561	PFS>6months down vs PFS<6months	10.0393	24.2741	26.5971	1
31218	8163729	NR_029604 // MIR147 // microRNA 147 // 9q33.2 // 406939	MIR147	NR_029604	0.00897566	0.00897566	1.34278	1.34278	PFS>6months up vs PFS<6months	10.0262	0.584169	0.640905	1
9512	7949327	BC106951 // C11orf85 // chromosome 11 open reading frame 85 // 11q13.1 // 283129 /// AK	C11orf85	BC106951	0.0089772	0.0089772	1.38437	1.38437	PFS>6months up vs PFS<6months	10.0256	0.711344	0.780479	1
7148	7926368	NM_003380 // VIM // vimentin // 10p13 // 7431 /// ENST00000224237 // VIM // vimentin //	VIM	NM_003380	0.00898385	0.00898385	0.321999	-3.1056	PFS>6months down vs PFS<6months	10.023	8.63522	9.47696	1
30181	8153776	NM_183057 // VPS28 // vacuolar protein sorting 28 homolog (S. cerevisiae) // 8q24.3 //	VPS28	NM_183057	0.00898937	0.00898937	1.30941	1.30941	PFS>6months up vs PFS<6months	10.0208	0.488677	0.536429	1
21391	8069146	NM_198689 // KRTAP10-7 // keratin associated protein 10-7 // 21q22.3 // 386675 /// BC11	KRTAP10-7	NM_198689	0.00899476	0.00899476	1.29869	1.29869	PFS>6months up vs PFS<6months	10.0187	0.45932	0.50431	1
31516	8166632	NM_001128127 // GK // glycerol kinase // Xp21.3 // 2710 /// NM_203391 // GK // glycerol	GK	NM_001128127	0.00903033	0.00903033	0.490855	-2.03726	PFS>6months down vs PFS<6months	10.0047	3.40515	3.74392	1
15658	8011875	NM_016041 // DERL2 // Der1-like domain family, member 2 // 17p13.2 // 51009 /// ENST000	DERL2	NM_016041	0.00905486	0.00905486	0.670508	-1.49141	PFS>6months down vs PFS<6months	9.99502	1.0744	1.18242	1
4781	7902527	NM_001039585 // PTGFR // prostaglandin F receptor (FP) // 1p31.1 // 5737 /// NM_000959	PTGFR	NM_001039585	0.0090572	0.0090572	1.26112	1.26112	PFS>6months up vs PFS<6months	9.9941	0.361939	0.398368	1
27971	8133275	NM_172020 // POM121 // POM121 membrane glycoprotein // 7q11.23 // 9883 /// NM_001099415	POM121	NM_172020	0.00911107	0.00911107	0.775149	-1.29007	PFS>6months down vs PFS<6months	9.97307	0.436228	0.481146	1
14177	7996430	NM_001040667 // HSF4 // heat shock transcription factor 4 // 16q21 // 3299 /// NM_00153	HSF4	NM_001040667	0.0091115	0.0091115	1.28279	1.28279	PFS>6months up vs PFS<6months	9.97291	0.417034	0.459984	1
29602	8148772	NM_016458 // C8orf30A // chromosome 8 open reading frame 30A // 8q24.3 // 51236 /// ENS	C8orf30A	NM_016458	0.00913623	0.00913623	1.32698	1.32698	PFS>6months up vs PFS<6months	9.9633	0.538201	0.594202	1
5027	7904999	NM_001102663 // NBPF16 // neuroblastoma breakpoint family, member 16 // 1q21.2 // 72893	NBPF16	NM_001102663	0.00915001	0.00915001	0.761071	-1.31394	PFS>6months down vs PFS<6months	9.95796	0.501268	0.553722	1
23511	8090891	NM_004441 // EPHB1 // EPH receptor B1 // 3q21-q23 // 2047 /// ENST00000398015 // EPHB1	EPHB1	NM_004441	0.00916106	0.00916106	1.26318	1.26318	PFS>6months up vs PFS<6months	9.95369	0.367041	0.405623	1
9031	7945101	NM_014026 // DCPS // decapping enzyme, scavenger // 11q24.2 // 28960 /// ENST0000026357	DCPS	NM_014026	0.00917793	0.00917793	0.603439	-1.65717	PFS>6months down vs PFS<6months	9.94718	1.71565	1.89723	1
15974	8015163	NM_033185 // KRTAP3-3 // keratin associated protein 3-3 // 17q12-q21 // 85293 /// NM_03	KRTAP3-3	NM_033185	0.00919027	0.00919027	1.09739	1.09739	PFS>6months up vs PFS<6months	9.94242	0.058083	0.0642613	1
16399	8019599	NM_033185 // KRTAP3-3 // keratin associated protein 3-3 // 17q12-q21 // 85293 /// NM_03	KRTAP3-3	NM_033185	0.00919027	0.00919027	1.09739	1.09739	PFS>6months up vs PFS<6months	9.94242	0.058083	0.0642613	1
13629	7990774	NM_002891 // RASGRF1 // Ras protein-specific guanine nucleotide-releasing factor 1 // 1	RASGRF1	NM_002891	0.0092121	0.0092121	1.28694	1.28694	PFS>6months up vs PFS<6months	9.93403	0.427934	0.473853	1
9142	7946023	NM_001005160 // OR52A5 // olfactory receptor, family 52, subfamily A, member 5 // 11p15	OR52A5	NM_001005160	0.00928297	0.00928297	1.20758	1.20758	PFS>6months up vs PFS<6months	9.90694	0.239233	0.265628	1
7540	7930380	NM_016824 // ADD3 // adducin 3 (gamma) // 10q25.2 // 120 /// NM_001121 // ADD3 // adduc	ADD3	NM_016824	0.00929211	0.00929211	0.627641	-1.59327	PFS>6months down vs PFS<6months	9.90347	1.45891	1.62044	1
27976	8133326	NM_172020 // POM121 // POM121 membrane glycoprotein // 7q11.23 // 9883 /// NM_001099415	POM121	NM_172020	0.00929722	0.00929722	0.691763	-1.44558	PFS>6months down vs PFS<6months	9.90153	0.913182	1.01449	1
23029	8085504	NM_001080423 // GRIP2 // glutamate receptor interacting protein 2 // 3p24-p23 // 80852	GRIP2	NM_001080423	0.0093071	0.0093071	1.28685	1.28685	PFS>6months up vs PFS<6months	9.89777	0.427699	0.475328	1
19405	8048611	NM_018674 // ACCN4 // amiloride-sensitive cation channel 4, pituitary // 2q35 // 55515	ACCN4	NM_018674	0.00930985	0.00930985	1.21479	1.21479	PFS>6months up vs PFS<6months	9.89673	0.254572	0.282951	1
14622	8001064	BC107074 // VN1R3 // vomeronasal 1 receptor 3 (gene/pseudogene) // 16p11.2 // 317702	VN1R3	BC107074	0.0093406	0.0093406	1.29088	1.29088	PFS>6months up vs PFS<6months	9.8851	0.438365	0.487807	1
30255	8154449	NM_017738 // CNTLN // centlein, centrosomal protein // 9p22.2 // 54875 /// NM_001114395	CNTLN	NM_017738	0.00935881	0.00935881	0.542338	-1.84387	PFS>6months down vs PFS<6months	9.87823	2.51749	2.80337	1
30215	8154163	NM_005772 // RCL1 // RNA terminal phosphate cyclase-like 1 // 9p24.1-p23 // 10171 /// E	RCL1	NM_005772	0.00937137	0.00937137	0.62843	-1.59127	PFS>6months down vs PFS<6months	9.8735	1.45105	1.61661	1
27371	8127522	NM_001025290 // DPPA5 // developmental pluripotency associated 5 // 6q13 // 340168 ///	DPPA5	NM_001025290	0.00939679	0.00939679	1.31627	1.31627	PFS>6months up vs PFS<6months	9.86395	0.507792	0.566276	1
10624	7960635	NR_003012 // SCARNA11 // small Cajal body-specific RNA 11 // 12p13.31 // 677780	SCARNA11	NR_003012	0.00940828	0.00940828	1.4172	1.4172	PFS>6months up vs PFS<6months	9.85965	0.817553	0.91211	1
24810	8103188	NM_004564 // PET112L // PET112-like (yeast) // 4q27-q28 // 5188 /// ENST00000263985 //	PET112L	NM_004564	0.00942508	0.00942508	0.750028	-1.33328	PFS>6months down vs PFS<6months	9.85336	0.556377	0.621123	1
25849	8113120	BC028919 // TOB2 // transducer of ERBB2, 2 // 22q13.2 // 10766	TOB2	BC028919	0.00944808	0.00944808	2.03012	2.03012	PFS>6months up vs PFS<6months	9.84478	3.37163	3.76726	1
31412	8165707	BC028919 // TOB2 // transducer of ERBB2, 2 // 22q13.2 // 10766	TOB2	BC028919	0.00944808	0.00944808	2.03012	2.03012	PFS>6months up vs PFS<6months	9.84478	3.37163	3.76726	1
20644	8061869	NM_178466 // C20orf71 // chromosome 20 open reading frame 71 // 20q11.21 // 128861 ///	C20orf71	NM_178466	0.00946182	0.00946182	1.34745	1.34745	PFS>6months up vs PFS<6months	9.83967	0.598027	0.668549	1
13836	7992782	NM_020982 // CLDN9 // claudin 9 // 16p13.3 // 9080 /// ENST00000445369 // CLDN9 // clau	CLDN9	NM_020982	0.00946672	0.00946672	1.32679	1.32679	PFS>6months up vs PFS<6months	9.83785	0.537637	0.601148	1
23664	8092277	NM_016559 // PEX5L // peroxisomal biogenesis factor 5-like // 3q26.33 // 51555 /// ENST	PEX5L	NM_016559	0.00947043	0.00947043	1.32449	1.32449	PFS>6months up vs PFS<6months	9.83647	0.531083	0.593904	1
26096	8115476	NM_004270 // MED7 // mediator complex subunit 7 // 5q33.3 // 9443 /// NM_001100816 // M	MED7	NM_004270	0.00947166	0.00947166	0.740627	-1.35021	PFS>6months down vs PFS<6months	9.83601	0.606238	0.67798	1
15153	8006415	NM_015544 // TMEM98 // transmembrane protein 98 // 17q11.2 // 26022 /// NM_001033504 //	TMEM98	NM_015544	0.00948225	0.00948225	0.477301	-2.09512	PFS>6months down vs PFS<6months	9.83208	3.6784	4.11534	1
8144	7936891	NM_212554 // METTL10 // methyltransferase like 10 // 10q26.13 // 399818 /// ENST0000036	METTL10	NM_212554	0.00948897	0.00948897	0.674612	-1.48233	PFS>6months down vs PFS<6months	9.82959	1.04184	1.1659	1
5099	7905523	NM_178352 // LCE1D // late cornified envelope 1D // 1q21.3 // 353134 /// ENST0000032623	LCE1D	NM_178352	0.00949853	0.00949853	1.37184	1.37184	PFS>6months up vs PFS<6months	9.82605	0.672126	0.752427	1
17856	8033825	NM_015719 // COL5A3 // collagen, type V, alpha 3 // 19p13.2 // 50509 /// ENST0000026482	COL5A3	NM_015719	0.00952767	0.00952767	1.39955	1.39955	PFS>6months up vs PFS<6months	9.81528	0.75983	0.851542	1
31375	8165512	NM_017820 // EXD3 // exonuclease 3'-5' domain containing 3 // 9q34.3 // 54932 /// AB061	EXD3	NM_017820	0.00960337	0.00960337	1.20781	1.20781	PFS>6months up vs PFS<6months	9.78749	0.239717	0.269414	1
29238	8145272	NM_001136108 // R3HCC1 // R3H domain and coiled-coil containing 1 // 8p21.3 // 203069 /	R3HCC1	NM_001136108	0.00960963	0.00960963	0.752052	-1.32969	PFS>6months down vs PFS<6months	9.7852	0.545997	0.613781	1
15642	8011713	NM_022059 // CXCL16 // chemokine (C-X-C motif) ligand 16 // 17p13 // 58191 /// NM_00110	CXCL16	NM_022059	0.00963065	0.00963065	0.491945	-2.03275	PFS>6months down vs PFS<6months	9.77754	3.38394	3.80703	1
5944	7914282	NM_014654 // SDC3 // syndecan 3 // 1pter-p22.3 // 9672 /// ENST00000339394 // SDC3 // s	SDC3	NM_014654	0.00963571	0.00963571	0.464795	-2.15149	PFS>6months down vs PFS<6months	9.7757	3.94724	4.44159	1
29566	8148463	AF220264 // C8orf17 // chromosome 8 open reading frame 17 // 8q24.3 // 56988	C8orf17	AF220264	0.00964433	0.00964433	1.39132	1.39132	PFS>6months up vs PFS<6months	9.77256	0.733411	0.825527	1
15869	8014047	NM_024683 // C17orf42 // chromosome 17 open reading frame 42 // --- // 79736 /// ENST00	C17orf42	NM_024683	0.00964947	0.00964947	0.714273	-1.40002	PFS>6months down vs PFS<6months	9.77069	0.761376	0.857168	1
18766	8042568	NR_002185 // OR7E91P // olfactory receptor, family 7, subfamily E, member 91 pseudogene	OR7E91P	NR_002185	0.00966044	0.00966044	1.44488	1.44488	PFS>6months up vs PFS<6months	9.76671	0.910775	1.02578	1
21130	8066579	NM_080614 // WFDC3 // WAP four-disulfide core domain 3 // 20q13.12 // 140686 /// ENST00	WFDC3	NM_080614	0.0096762	0.0096762	1.2314	1.2314	PFS>6months up vs PFS<6months	9.761	0.29135	0.328333	1
16627	8021645	NM_005024 // SERPINB10 // serpin peptidase inhibitor, clade B (ovalbumin), member 10 //	SERPINB10	NM_005024	0.00973484	0.00973484	1.2544	1.2544	PFS>6months up vs PFS<6months	9.73984	0.345466	0.390162	1
15164	8006504	NM_017559 // FNDC8 // fibronectin type III domain containing 8 // 17q12 // 54752 /// EN	FNDC8	NM_017559	0.00974932	0.00974932	1.29667	1.29667	PFS>6months up vs PFS<6months	9.73464	0.45386	0.512855	1
21974	8074817	NM_003935 // TOP3B // topoisomerase (DNA) III beta // 22q11.22 // 8940 /// ENST00000398	TOP3B	NM_003935	0.00977775	0.00977775	0.728674	-1.37236	PFS>6months down vs PFS<6months	9.72446	0.673725	0.762097	1
13602	7990511	NM_002833 // PTPN9 // protein tyrosine phosphatase, non-receptor type 9 // 15q24.2 // 5	PTPN9	NM_002833	0.00977823	0.00977823	0.631397	-1.58379	PFS>6months down vs PFS<6months	9.72429	1.42177	1.60829	1
28987	8143040	NM_032826 // SLC35B4 // solute carrier family 35, member B4 // 7q33 // 84912 /// ENST00	SLC35B4	NM_032826	0.00978196	0.00978196	0.651606	-1.53467	PFS>6months down vs PFS<6months	9.72295	1.23362	1.39565	1
5821	7912808	NM_001039703 // NBPF10 // neuroblastoma breakpoint family, member 10 // 1q21.1 // 10013	NBPF10	NM_001039703	0.00978232	0.00978232	0.772299	-1.29484	PFS>6months down vs PFS<6months	9.72282	0.448936	0.507908	1
24856	8103503	NM_032136 // TKTL2 // transketolase-like 2 // 4q32.2 // 84076 /// ENST00000280605 // TK	TKTL2	NM_032136	0.00978426	0.00978426	1.26813	1.26813	PFS>6months up vs PFS<6months	9.72213	0.379432	0.429304	1
5704	7911657	AK094642 // LOC728690 // hypothetical protein LOC728690 // 1p36.33 // 728690	LOC728690	AK094642	0.00981278	0.00981278	1.36423	1.36423	PFS>6months up vs PFS<6months	9.71195	0.648667	0.734696	1
31273	8164328	NM_173492 // PIP5KL1 // phosphatidylinositol-4-phosphate 5-kinase-like 1 // 9q34.11 //	PIP5KL1	NM_173492	0.00986689	0.00986689	1.30567	1.30567	PFS>6months up vs PFS<6months	9.69275	0.478366	0.542883	1
20446	8059864	NM_001485 // GBX2 // gastrulation brain homeobox 2 // 2q37 // 2637 /// ENST00000306318	GBX2	NM_001485	0.00989176	0.00989176	1.37579	1.37579	PFS>6months up vs PFS<6months	9.68396	0.684399	0.777407	1
8137	7936826	NM_022466 // IKZF5 // IKAROS family zinc finger 5 (Pegasus) // 10q26 // 64376 /// ENST0	IKZF5	NM_022466	0.00989429	0.00989429	0.646566	-1.54663	PFS>6months down vs PFS<6months	9.68307	1.27875	1.45267	1
27006	8124022	NM_183040 // DTNBP1 // dystrobrevin binding protein 1 // 6p22.3 // 84062 /// NR_036448	DTNBP1	NM_183040	0.00993023	0.00993023	0.637184	-1.56941	PFS>6months down vs PFS<6months	9.67043	1.36592	1.55372	1
15273	8007530	AK125817 // C17orf105 // chromosome 17 open reading frame 105 // 17q21.31 // 284067 ///	C17orf105	AK125817	0.00993723	0.00993723	1.17619	1.17619	PFS>6months up vs PFS<6months	9.66797	0.17709	0.201489	1
31793	8168968	NM_014710 // GPRASP1 // G protein-coupled receptor associated sorting protein 1 // Xq22	GPRASP1	NM_014710	0.00995103	0.00995103	0.583907	-1.7126	PFS>6months down vs PFS<6months	9.66313	1.94645	2.21573	1
18530	8040211	NM_003597 // KLF11 // Kruppel-like factor 11 // 2p25 // 8462 /// NM_001177716 // KLF11	KLF11	NM_003597	0.00997609	0.00997609	0.71002	-1.40841	PFS>6months down vs PFS<6months	9.65437	0.788642	0.898563	1
29574	8148517	NM_001702 // BAI1 // brain-specific angiogenesis inhibitor 1 // 8q24 // 575 /// ENST000	BAI1	NM_001702	0.00999506	0.00999506	1.22755	1.22755	PFS>6months up vs PFS<6months	9.64775	0.282655	0.322273	1
19133	8045697	NM_018151 // RIF1 // RAP1 interacting factor homolog (yeast) // 2q23.3 // 55183 /// NM_	RIF1	NM_018151	0.0100049	0.0100049	0.655965	-1.52447	PFS>6months down vs PFS<6months	9.64433	1.19551	1.36356	1
30418	8155824	NM_138691 // TMC1 // transmembrane channel-like 1 // 9q21.12 // 117531 /// ENST00000297	TMC1	NM_138691	0.0100387	0.0100387	1.13343	1.13343	PFS>6months up vs PFS<6months	9.63261	0.105486	0.12046	1
17487	8030187	NM_033043 // CGB5 // chorionic gonadotropin, beta polypeptide 5 // 19q13.32 // 93659 //	CGB5	NM_033043	0.0100481	0.0100481	1.34753	1.34753	PFS>6months up vs PFS<6months	9.62934	0.598236	0.68339	1
13383	7987565	NM_017726 // PPP1R14D // protein phosphatase 1, regulatory (inhibitor) subunit 14D // 1	PPP1R14D	NM_017726	0.0100901	0.0100901	1.26476	1.26476	PFS>6months up vs PFS<6months	9.61485	0.370981	0.424426	1
12113	7975626	NM_194278 // C14orf43 // chromosome 14 open reading frame 43 // 14q24.3 // 91748 /// NM	C14orf43	NM_194278	0.0101387	0.0101387	1.26556	1.26556	PFS>6months up vs PFS<6months	9.59813	0.372996	0.427475	1
14334	7998117	ENST00000388975 // SEPT14 // septin 14 // 7p11.2 // 346288 /// BC118988 // NCRNA00266 /	2012-09-14	ENST00000388975	0.0101645	0.0101645	0.620412	-1.61183	PFS>6months down vs PFS<6months	9.58932	1.53239	1.75782	1
25522	8110074	NM_015980 // HMP19 // HMP19 protein // 5q35.2 // 51617 /// ENST00000303177 // HMP19 //	HMP19	NM_015980	0.0101694	0.0101694	1.26372	1.26372	PFS>6months up vs PFS<6months	9.58766	0.368392	0.42266	1
17620	8031489	NM_033113 // ZNF628 // zinc finger protein 628 // 19q13.42 // 89887 /// ENST00000391718	ZNF628	NM_033113	0.0102308	0.0102308	1.19395	1.19395	PFS>6months up vs PFS<6months	9.56675	0.211308	0.242965	1
9127	7945979	NM_018073 // TRIM68 // tripartite motif-containing 68 // 11p15.4 // 55128 /// ENST00000	TRIM68	NM_018073	0.0102624	0.0102624	0.687669	-1.45419	PFS>6months down vs PFS<6months	9.55607	0.942835	1.0853	1
30351	8155345	NR_026801 // FAM74A3 // family with sequence similarity 74, member A3 // 9p13.1 // 7284	FAM74A3	NR_026801	0.0102645	0.0102645	1.47361	1.47361	PFS>6months up vs PFS<6months	9.55536	1.01085	1.16367	1
31371	8165492	NM_031297 // RNF208 // ring finger protein 208 // 9q34.3 // 727800 /// ENST00000391553	RNF208	NM_031297	0.010265	0.010265	1.28685	1.28685	PFS>6months up vs PFS<6months	9.55521	0.427698	0.492368	1
31382	8165637	NM_031297 // RNF208 // ring finger protein 208 // 9q34.3 // 727800 /// ENST00000391553	RNF208	NM_031297	0.010265	0.010265	1.28685	1.28685	PFS>6months up vs PFS<6months	9.55521	0.427698	0.492368	1
18280	8037962	NM_019855 // CABP5 // calcium binding protein 5 // 19q13.33 // 56344 /// ENST0000029325	CABP5	NM_019855	0.0102752	0.0102752	1.31226	1.31226	PFS>6months up vs PFS<6months	9.55174	0.496589	0.571883	1
11580	7970648	NM_152704 // FAM123A // family with sequence similarity 123A // 13q12.13 // 219287 ///	FAM123A	NM_152704	0.0102836	0.0102836	1.33062	1.33062	PFS>6months up vs PFS<6months	9.54893	0.548664	0.632039	1
12056	7974895	NR_015358 // FLJ43390 // hypothetical LOC646113 // 14q23.2 // 646113 /// ENST0000033438	FLJ43390	NR_015358	0.0103	0.0103	1.19338	1.19338	PFS>6months up vs PFS<6months	9.54341	0.210169	0.242247	1
20915	8064751	NM_015417 // SPEF1 // sperm flagellar 1 // 20pter-q11.23 // 25876 /// ENST00000379756 /	SPEF1	NM_015417	0.0103046	0.0103046	1.27198	1.27198	PFS>6months up vs PFS<6months	9.54186	0.389178	0.44865	1
20348	8058670	NM_016260 // IKZF2 // IKAROS family zinc finger 2 (Helios) // 2q34 // 22807 /// NM_0010	IKZF2	NM_016260	0.0103144	0.0103144	2.40296	2.40296	PFS>6months up vs PFS<6months	9.53856	5.16845	5.96032	1
14860	8003576	NM_020040 // TUBB4Q // tubulin, beta polypeptide 4, member Q // 4q35 // 56604 /// NM_02	TUBB4Q	NM_020040	0.0103398	0.0103398	1.24534	1.24534	PFS>6months up vs PFS<6months	9.53006	0.323722	0.373653	1
14138	7996022	NM_002990 // CCL22 // chemokine (C-C motif) ligand 22 // 16q13 // 6367 /// ENST00000219	CCL22	NM_002990	0.010354	0.010354	1.37396	1.37396	PFS>6months up vs PFS<6months	9.52533	0.678705	0.78378	1
11315	7967933	NM_175605 // IFT88 // intraflagellar transport 88 homolog (Chlamydomonas) // 13q12.1 //	IFT88	NM_175605	0.0103543	0.0103543	0.534303	-1.8716	PFS>6months down vs PFS<6months	9.52523	2.64182	3.05085	1
13786	7992181	NM_003294 // TPSAB1 // tryptase alpha/beta 1 // 16p13.3 // 7177 /// NM_024164 // TPSB2	TPSAB1	NM_003294	0.0103606	0.0103606	1.75375	1.75375	PFS>6months up vs PFS<6months	9.5231	2.12203	2.45113	1
32546	8175492	NM_173694 // ATP11C // ATPase, class VI, type 11C // Xq27.1 // 286410 /// NM_001010986	ATP11C	NM_173694	0.0103846	0.0103846	0.440879	-2.2682	PFS>6months down vs PFS<6months	9.51512	4.51032	5.21417	1
10250	7956285	AF529371 // HBCBP // HBcAg-binding protein // 12q13.3 // 100130083	HBCBP	AF529371	0.0104057	0.0104057	1.19219	1.19219	PFS>6months up vs PFS<6months	9.50811	0.207804	0.24041	1
5649	7911260	NR_002141 // OR2M1P // olfactory receptor, family 2, subfamily M, member 1 pseudogene /	OR2M1P	NR_002141	0.0104451	0.0104451	1.63642	1.63642	PFS>6months up vs PFS<6months	9.49504	1.63112	1.88965	1
7077	7925730	ENST00000366485 // OR14A2 // olfactory receptor, family 14, subfamily A, member 2 // 1q	OR14A2	ENST00000366485	0.0104774	0.0104774	1.36319	1.36319	PFS>6months up vs PFS<6months	9.4844	0.645489	0.748638	1
8470	7939884	NM_020358 // TRIM49 // tripartite motif-containing 49 // 11p11.12-q12 // 57093 /// NM_0	TRIM49	NM_020358	0.0105187	0.0105187	1.40947	1.40947	PFS>6months up vs PFS<6months	9.47081	0.792108	0.920005	1
26377	8117722	NM_030946 // OR14J1 // olfactory receptor, family 14, subfamily J, member 1 // 6p22.1 /	OR14J1	NM_030946	0.0105294	0.0105294	1.24092	1.24092	PFS>6months up vs PFS<6months	9.46733	0.313319	0.364043	1
32822	8177698	NM_030946 // OR14J1 // olfactory receptor, family 14, subfamily J, member 1 // 6p22.1 /	OR14J1	NM_030946	0.0105294	0.0105294	1.24092	1.24092	PFS>6months up vs PFS<6months	9.46733	0.313319	0.364043	1
5644	7911241	NM_001001963 // OR2L8 // olfactory receptor, family 2, subfamily L, member 8 // 1q44 //	OR2L8	NM_001001963	0.0105511	0.0105511	1.64077	1.64077	PFS>6months up vs PFS<6months	9.46022	1.64877	1.91713	1
32589	8175763	NM_001103151 // PNMA5 // paraneoplastic antigen like 5 // Xq28 // 114824 /// NM_0011031	PNMA5	NM_001103151	0.0105918	0.0105918	1.17572	1.17572	PFS>6months up vs PFS<6months	9.44697	0.176215	0.205184	1
15150	8006377	NM_001098507 // ZNF207 // zinc finger protein 207 // 17q11.2 // 7756 /// NM_003457 // Z	ZNF207	NM_001098507	0.0105919	0.0105919	0.791162	-1.26396	PFS>6months down vs PFS<6months	9.44692	0.368997	0.429661	1
29739	8149705	NR_029714 // MIR320A // microRNA 320a // 8p21.3 // 407037	MIR320A	NR_029714	0.0105951	0.0105951	1.39912	1.39912	PFS>6months up vs PFS<6months	9.44589	0.758448	0.883233	1
26179	8116313	ENST00000432586 // C5orf60 // chromosome 5 open reading frame 60 // 5q35.3 // 285679 //	C5orf60	ENST00000432586	0.0106193	0.0106193	1.37039	1.37039	PFS>6months up vs PFS<6months	9.43804	0.667638	0.778129	1
21362	8068735	NR_027273 // C21orf121 // chromosome 21 open reading frame 121 // 21q22.3 // 150142 ///	C21orf121	NR_027273	0.0106488	0.0106488	1.35525	1.35525	PFS>6months up vs PFS<6months	9.42848	0.621394	0.724967	1
15984	8015214	NM_033184 // KRTAP2-4 // keratin associated protein 2-4 // 17q12-q21 // 85294 /// NM_00	KRTAP2-4	NM_033184	0.0106825	0.0106825	1.21296	1.21296	PFS>6months up vs PFS<6months	9.41763	0.250652	0.292768	1
16392	8019574	NM_033184 // KRTAP2-4 // keratin associated protein 2-4 // 17q12-q21 // 85294 /// NM_00	KRTAP2-4	NM_033184	0.0106825	0.0106825	1.21296	1.21296	PFS>6months up vs PFS<6months	9.41763	0.250652	0.292768	1
10545	7959696	NM_207437 // DNAH10 // dynein, axonemal, heavy chain 10 // 12q24.31 // 196385 /// ENST0	DNAH10	NM_207437	0.010695	0.010695	1.16307	1.16307	PFS>6months up vs PFS<6months	9.4136	0.15345	0.17931	1
9659	7950726	NM_175885 // FAM181B // family with sequence similarity 181, member B // 11q14.1 // 220	FAM181B	NM_175885	0.01071	0.01071	1.43738	1.43738	PFS>6months up vs PFS<6months	9.40878	0.885196	1.0349	1
21938	8074541	NM_022727 // TRMT2A // TRM2 tRNA methyltransferase 2 homolog A (S. cerevisiae) // 22q11	TRMT2A	NM_022727	0.0107152	0.0107152	0.791034	-1.26417	PFS>6months down vs PFS<6months	9.40713	0.369506	0.432072	1
16056	8015890	NM_004160 // PYY // peptide YY // 17q21.1 // 5697 /// ENST00000360085 // PYY // peptide	PYY	NM_004160	0.010763	0.010763	1.43162	1.43162	PFS>6months up vs PFS<6months	9.39183	0.865728	1.01397	1
10035	7954185	NM_015954 // DERA // deoxyribose-phosphate aldolase (putative) // 12p12.3 // 51071 ///	DERA	NM_015954	0.0107743	0.0107743	0.663955	-1.50613	PFS>6months down vs PFS<6months	9.38823	1.12784	1.32147	1
28368	8137280	NM_000603 // NOS3 // nitric oxide synthase 3 (endothelial cell) // 7q36 // 4846 /// NM_	NOS3	NM_000603	0.0107757	0.0107757	1.10112	1.10112	PFS>6months up vs PFS<6months	9.38778	0.0623917	0.0731067	1
26554	8119648	NM_057161 // KLHDC3 // kelch domain containing 3 // 6p21.1 // 116138 /// ENST0000032697	KLHDC3	NM_057161	0.0107803	0.0107803	0.508551	-1.96637	PFS>6months down vs PFS<6months	9.38632	3.07463	3.60321	1
21105	8066407	NM_001080472 // FITM2 // fat storage-inducing transmembrane protein 2 // 20q13.12 // 12	FITM2	NM_001080472	0.0107899	0.0107899	0.707934	-1.41256	PFS>6months down vs PFS<6months	9.38326	0.802252	0.940481	1
14346	7998265	AK097604 // LOC100130285 // hypothetical LOC100130285 // 16p13.3 // 100130285	LOC100130285	AK097604	0.0108011	0.0108011	1.31227	1.31227	PFS>6months up vs PFS<6months	9.37971	0.49661	0.582396	1
14362	7998434	NM_003294 // TPSAB1 // tryptase alpha/beta 1 // 16p13.3 // 7177 /// NM_024164 // TPSB2	TPSAB1	NM_003294	0.0108469	0.0108469	1.7877	1.7877	PFS>6months up vs PFS<6months	9.36521	2.26935	2.66548	1
31337	8165032	NM_182974 // GLT6D1 // glycosyltransferase 6 domain containing 1 // 9q34.3 // 360203 //	GLT6D1	NM_182974	0.0108537	0.0108537	1.12915	1.12915	PFS>6months up vs PFS<6months	9.36304	0.0992149	0.116561	1
8896	7943740	NM_207430 // C11orf88 // chromosome 11 open reading frame 88 // 11q23.1 // 399949 /// N	C11orf88	NM_207430	0.0108602	0.0108602	1.18775	1.18775	PFS>6months up vs PFS<6months	9.361	0.199067	0.233921	1
20197	8056798	NM_003111 // SP3 // Sp3 transcription factor // 2q31 // 6670 /// NM_001172712 // SP3 //	SP3	NM_003111	0.0108738	0.0108738	0.829158	-1.20604	PFS>6months down vs PFS<6months	9.35672	0.236015	0.277465	1
18088	8036242	NM_032878 // ALKBH6 // alkB, alkylation repair homolog 6 (E. coli) // 19q13.12 // 84964	ALKBH6	NM_032878	0.0108754	0.0108754	0.660765	-1.5134	PFS>6months down vs PFS<6months	9.35622	1.15453	1.35737	1
24904	8103879	NM_001185149 // CLDN24 // claudin 24 // 4q35.1 // 100132463 /// ENST00000329738 // CLDN	CLDN24	NM_001185149	0.0108852	0.0108852	0.799987	-1.25002	PFS>6months down vs PFS<6months	9.35312	0.334879	0.393844	1
10475	7958942	NM_001144872 // CCDC42B // coiled-coil domain containing 42B // 12q24.13 // 387885 ///	CCDC42B	NM_001144872	0.0108872	0.0108872	1.34792	1.34792	PFS>6months up vs PFS<6months	9.35251	0.599413	0.705003	1
14056	7995282	NM_016212 // TP53TG3 // TP53 target 3 // 16p13 // 24150 /// NM_001099687 // TP53TG3B //	TP53TG3	NM_016212	0.0109145	0.0109145	1.403	1.403	PFS>6months up vs PFS<6months	9.34393	0.771024	0.907676	1
14625	8001072	NM_016212 // TP53TG3 // TP53 target 3 // 16p13 // 24150 /// NM_001099687 // TP53TG3B //	TP53TG3	NM_016212	0.0109145	0.0109145	1.403	1.403	PFS>6months up vs PFS<6months	9.34393	0.771024	0.907676	1
13140	7985119	NM_018200 // HMG20A // high-mobility group 20A // 15q24 // 10363 /// ENST00000381714 //	HMG20A	NM_018200	0.0109513	0.0109513	0.699539	-1.42951	PFS>6months down vs PFS<6months	9.3324	0.858623	1.01205	1
9854	7952402	NM_001005196 // OR8B4 // olfactory receptor, family 8, subfamily B, member 4 // 11q24.2	OR8B4	NM_001005196	0.0110088	0.0110088	1.34256	1.34256	PFS>6months up vs PFS<6months	9.31449	0.583517	0.689107	1
17651	8031686	NM_020903 // USP29 // ubiquitin specific peptidase 29 // 19q13.43 // 57663 /// ENST0000	USP29	NM_020903	0.0110304	0.0110304	1.17502	1.17502	PFS>6months up vs PFS<6months	9.30778	0.174925	0.206727	1
21589	8071058	NR_027714 // ACTR3BP2 // ARP3 actin-related protein 3 homolog B (yeast) pseudogene 2 //	ACTR3BP2	NR_027714	0.0110648	0.0110648	1.29902	1.29902	PFS>6months up vs PFS<6months	9.29714	0.460225	0.54452	1
32263	8173181	NR_027139 // SPIN3 // spindlin family, member 3 // Xp11.21 // 169981 /// NM_001010862 /	SPIN3	NR_027139	0.011077	0.011077	0.778727	-1.28415	PFS>6months down vs PFS<6months	9.2934	0.420596	0.497832	1
30657	8158177	NM_024112 // C9orf16 // chromosome 9 open reading frame 16 // 9q34.1 // 79095 /// ENST0	C9orf16	NM_024112	0.0110774	0.0110774	1.25298	1.25298	PFS>6months up vs PFS<6months	9.29327	0.342022	0.404835	1
18538	8040270	NM_182500 // C2orf50 // chromosome 2 open reading frame 50 // 2p25.1 // 130813 /// ENST	C2orf50	NM_182500	0.0110795	0.0110795	1.22155	1.22155	PFS>6months up vs PFS<6months	9.29261	0.269304	0.318785	1
23234	8088065	NM_001005159 // SFMBT1 // Scm-like with four mbt domains 1 // 3p21.1 // 51460 /// NM_00	SFMBT1	NM_001005159	0.0111274	0.0111274	0.723901	-1.3814	PFS>6months down vs PFS<6months	9.27789	0.701991	0.83229	1
6155	7916584	NM_002353 // TACSTD2 // tumor-associated calcium signal transducer 2 // 1p32 // 4070 //	TACSTD2	NM_002353	0.0111275	0.0111275	6.07477	6.07477	PFS>6months up vs PFS<6months	9.27788	21.8876	25.9503	1
9484	7948951	NM_001136506 // SLC22A24 // solute carrier family 22, member 24 // 11q12.3 // 283238 //	SLC22A24	NM_001136506	0.0111367	0.0111367	1.26328	1.26328	PFS>6months up vs PFS<6months	9.27506	0.367301	0.43561	1
30908	8160879	NM_006274 // CCL19 // chemokine (C-C motif) ligand 19 // 9p13 // 6363 /// ENST000003119	CCL19	NM_006274	0.0111396	0.0111396	1.54978	1.54978	PFS>6months up vs PFS<6months	9.27418	1.29071	1.5309	1
22439	8079563	NM_138615 // DHX30 // DEAH (Asp-Glu-Ala-His) box polypeptide 30 // 3p21.31 // 22907 ///	DHX30	NM_138615	0.0111499	0.0111499	0.697338	-1.43403	PFS>6months down vs PFS<6months	9.27101	0.873836	1.0368	1
19949	8054297	NM_004854 // CHST10 // carbohydrate sulfotransferase 10 // 2q11.2 // 9486 /// ENST00000	CHST10	NM_004854	0.0111505	0.0111505	0.667805	-1.49744	PFS>6months down vs PFS<6months	9.27085	1.09623	1.30069	1
18984	8044563	NM_032556 // IL1F10 // interleukin 1 family, member 10 (theta) // 2q13 // 84639 /// NM_	IL1F10	NM_032556	0.0111575	0.0111575	1.33454	1.33454	PFS>6months up vs PFS<6months	9.26869	0.56004	0.66465	1
5851	7913235	NM_001105572 // PLA2G2C // phospholipase A2, group IIC // 1p36.12 // 391013 /// ENST000	PLA2G2C	NM_001105572	0.0111715	0.0111715	1.33504	1.33504	PFS>6months up vs PFS<6months	9.26443	0.561476	0.666661	1
21966	8074748	NR_003700 // PI4KAP2 // phosphatidylinositol 4-kinase, catalytic, alpha pseudogene 2 //	PI4KAP2	NR_003700	0.0111887	0.0111887	0.75089	-1.33175	PFS>6months down vs PFS<6months	9.25918	0.55194	0.655711	1
12297	7977373	NM_004689 // MTA1 // metastasis associated 1 // 14q32.3 // 9112 /// ENST00000331320 //	MTA1	NM_004689	0.011213	0.011213	0.688196	-1.45307	PFS>6months down vs PFS<6months	9.25178	0.938983	1.11641	1
30775	8159627	NM_080877 // SLC34A3 // solute carrier family 34 (sodium phosphate), member 3 // 9q34 /	SLC34A3	NM_080877	0.0112199	0.0112199	1.24167	1.24167	PFS>6months up vs PFS<6months	9.24969	0.315062	0.374681	1
19823	8053158	NM_006302 // MOGS // mannosyl-oligosaccharide glucosidase // 2p13.1 // 7841 /// NM_0011	MOGS	NM_006302	0.0112284	0.0112284	0.533845	-1.8732	PFS>6months down vs PFS<6months	9.2471	2.64904	3.1512	1
31431	8165881	NM_013452 // VCX // variable charge, X-linked // Xp22 // 26609 /// NM_016379 // VCX3A /	VCX	NM_013452	0.0112348	0.0112348	1.23609	1.23609	PFS>6months up vs PFS<6months	9.24516	0.302086	0.359426	1
14990	8005043	NR_034145 // FLJ34690 // hypothetical protein FLJ34690 // 17p12 // 284034 /// NR_034144	FLJ34690	NR_034145	0.0112407	0.0112407	1.17525	1.17525	PFS>6months up vs PFS<6months	9.24338	0.175345	0.208668	1
15598	8011114	NR_028076 // SCARF1 // scavenger receptor class F, member 1 // 17p13.3 // 8578 /// NM_0	SCARF1	NR_028076	0.0112759	0.0112759	1.22728	1.22728	PFS>6months up vs PFS<6months	9.23275	0.28204	0.336026	1
30428	8155942	NM_001013735 // FOXB2 // forkhead box B2 // 9q21.2 // 442425 /// ENST00000376708 // FOX	FOXB2	NM_001013735	0.0112859	0.0112859	1.28199	1.28199	PFS>6months up vs PFS<6months	9.22974	0.414972	0.494564	1
25481	8109651	NM_000811 // GABRA6 // gamma-aminobutyric acid (GABA) A receptor, alpha 6 // 5q34 // 25	GABRA6	NM_000811	0.0112876	0.0112876	1.28872	1.28872	PFS>6months up vs PFS<6months	9.22921	0.432648	0.515659	1
17293	8028162	NM_001281 // TBCB // tubulin folding cofactor B // 19q13.11-q13.12 // 1155 /// NM_00623	TBCB	NM_001281	0.0113474	0.0113474	0.619173	-1.61506	PFS>6months down vs PFS<6months	9.21125	1.54525	1.84533	1
6070	7915609	NM_001013632 // TCTEX1D4 // Tctex1 domain containing 4 // 1p34.1 // 343521 /// NM_00407	TCTEX1D4	NM_001013632	0.0113492	0.0113492	1.21208	1.21208	PFS>6months up vs PFS<6months	9.2107	0.248761	0.297086	1
15978	8015187	NM_030967 // KRTAP1-1 // keratin associated protein 1-1 // 17q12 // 81851 /// NM_030966	KRTAP1-1	NM_030967	0.0113537	0.0113537	1.30381	1.30381	PFS>6months up vs PFS<6months	9.20935	0.47326	0.565279	1
29810	8150253	NM_000349 // STAR // steroidogenic acute regulatory protein // 8p11.2 // 6770 /// ENST0	STAR	NM_000349	0.0113772	0.0113772	1.23233	1.23233	PFS>6months up vs PFS<6months	9.20234	0.293471	0.3508	1
14946	8004400	NM_175734 // C17orf74 // chromosome 17 open reading frame 74 // 17p13.1 // 201243 /// E	C17orf74	NM_175734	0.011404	0.011404	1.38352	1.38352	PFS>6months up vs PFS<6months	9.19434	0.708662	0.847834	1
18122	8036494	NM_152657 // GGN // gametogenetin // 19q13.2 // 199720 /// ENST00000334928 // GGN // ga	GGN	NM_152657	0.0114131	0.0114131	1.26337	1.26337	PFS>6months up vs PFS<6months	9.19166	0.367517	0.439822	1
8505	7939975	NM_001004745 // OR5T1 // olfactory receptor, family 5, subfamily T, member 1 // 11q12.1	OR5T1	NM_001004745	0.0114179	0.0114179	1.04552	1.04552	PFS>6months up vs PFS<6months	9.19022	0.0133264	0.0159507	1
10636	7960730	NM_005768 // LPCAT3 // lysophosphatidylcholine acyltransferase 3 // 12p13 // 10162 ///	LPCAT3	NM_005768	0.0114227	0.0114227	0.631527	-1.58346	PFS>6months down vs PFS<6months	9.1888	1.42051	1.7005	1
18824	8043100	NM_021103 // TMSB10 // thymosin beta 10 // 2p11.2 // 9168 /// ENST00000233143 // TMSB10	TMSB10	NM_021103	0.0114333	0.0114333	0.679714	-1.47121	PFS>6months down vs PFS<6months	9.18563	1.00234	1.20033	1
29969	8151609	NM_172239 // REXO1L1 // REX1, RNA exonuclease 1 homolog (S. cerevisiae)-like 1 // 8q21.	REXO1L1	NM_172239	0.0115105	0.0115105	2.19084	2.19084	PFS>6months up vs PFS<6months	9.16282	4.13619	4.96551	1
23797	8093807	NM_173660 // DOK7 // docking protein 7 // 4p16.3 // 285489 /// NM_001164673 // DOK7 //	DOK7	NM_173660	0.0115311	0.0115311	1.26082	1.26082	PFS>6months up vs PFS<6months	9.15678	0.361185	0.43389	1
23486	8090591	NM_015103 // PLXND1 // plexin D1 // 3q22.1 // 23129 /// ENST00000324093 // PLXND1 // pl	PLXND1	NM_015103	0.0115341	0.0115341	0.701021	-1.42649	PFS>6months down vs PFS<6months	9.1559	0.848483	1.01938	1
12149	7975995	NM_174943 // C14orf178 // chromosome 14 open reading frame 178 // 14q24.3 // 283579 ///	C14orf178	NM_174943	0.0115431	0.0115431	1.42841	1.42841	PFS>6months up vs PFS<6months	9.15324	0.854926	1.02742	1
28771	8140852	BC028365 // C7orf62 // chromosome 7 open reading frame 62 // 7q21.13 // 219557 /// ENST	C7orf62	BC028365	0.0115706	0.0115706	1.16856	1.16856	PFS>6months up vs PFS<6months	9.14519	0.163163	0.196255	1
8210	7937560	NM_002457 // MUC2 // mucin 2, oligomeric mucus/gel-forming // 11p15.5 // 4583 /// ENST0	MUC2	NM_002457	0.0116047	0.0116047	1.175	1.175	PFS>6months up vs PFS<6months	9.13524	0.174891	0.210591	1
29363	8146482	NM_024831 // TGS1 // trimethylguanosine synthase 1 // 8q11 // 96764 /// ENST00000260129	TGS1	NM_024831	0.0116096	0.0116096	0.700905	-1.42673	PFS>6months down vs PFS<6months	9.13382	0.849277	1.0228	1
18376	8038925	NM_198480 // ZNF615 // zinc finger protein 615 // 19q13.41 // 284370 /// BC053884 // ZN	ZNF615	NM_198480	0.0116142	0.0116142	0.614019	-1.62861	PFS>6months down vs PFS<6months	9.13248	1.5996	1.92671	1
9969	7953626	NM_014718 // CLSTN3 // calsyntenin 3 // 12p13.31 // 9746 /// ENST00000266546 // CLSTN3	CLSTN3	NM_014718	0.0116227	0.0116227	0.668198	-1.49656	PFS>6months down vs PFS<6months	9.12998	1.09303	1.31691	1
18522	8040103	NM_002166 // ID2 // inhibitor of DNA binding 2, dominant negative helix-loop-helix prot	ID2	NM_002166	0.0116385	0.0116385	0.355197	-2.81534	PFS>6months down vs PFS<6months	9.1254	7.20453	8.68454	1
23407	8089743	NM_212543 // B4GALT4 // UDP-Gal:betaGlcNAc beta 1,4- galactosyltransferase, polypeptide	B4GALT4	NM_212543	0.0116665	0.0116665	0.547737	-1.82569	PFS>6months down vs PFS<6months	9.11727	2.43663	2.9398	1
32033	8170994	NM_001017990 // H2AFB1 // H2A histone family, member B1 // Xq28 // 474382 /// NM_080720	H2AFB1	NM_001017990	0.0116911	0.0116911	1.27365	1.27365	PFS>6months up vs PFS<6months	9.11015	0.393432	0.475047	1
32631	8176249	NM_001017990 // H2AFB1 // H2A histone family, member B1 // Xq28 // 474382 /// NM_080720	H2AFB1	NM_001017990	0.0116911	0.0116911	1.27365	1.27365	PFS>6months up vs PFS<6months	9.11015	0.393432	0.475047	1
9353	7948046	NM_001001955 // OR4C13 // olfactory receptor, family 4, subfamily C, member 13 // 11p11	OR4C13	NM_001001955	0.0117191	0.0117191	1.33869	1.33869	PFS>6months up vs PFS<6months	9.10207	0.572132	0.691431	1
32832	8177750	NM_138700 // TRIM40 // tripartite motif-containing 40 // 6p22.1 // 135644 /// ENST00000	TRIM40	NM_138700	0.0117219	0.0117219	1.22253	1.22253	PFS>6months up vs PFS<6months	9.10126	0.27147	0.328105	1
32968	8179060	NM_138700 // TRIM40 // tripartite motif-containing 40 // 6p22.1 // 135644 /// ENST00000	TRIM40	NM_138700	0.0117219	0.0117219	1.22253	1.22253	PFS>6months up vs PFS<6months	9.10126	0.27147	0.328105	1
9071	7945498	NM_021920 // SCT // secretin // 11p15.5 // 6343 /// ENST00000176195 // SCT // secretin	SCT	NM_021920	0.011771	0.011771	1.23118	1.23118	PFS>6months up vs PFS<6months	9.08716	0.290844	0.352066	1
14321	7997962	NM_004413 // DPEP1 // dipeptidase 1 (renal) // 16q24.3 // 1800 /// NM_001128141 // DPEP	DPEP1	NM_004413	0.0118234	0.0118234	1.34551	1.34551	PFS>6months up vs PFS<6months	9.07219	0.592253	0.718104	1
26287	8117178	NM_080723 // NRSN1 // neurensin 1 // 6p22.3 // 140767 /// ENST00000378491 // NRSN1 // n	NRSN1	NM_080723	0.0119126	0.0119126	1.22376	1.22376	PFS>6months up vs PFS<6months	9.04687	0.274192	0.333387	1
19861	8053467	NM_000542 // SFTPB // surfactant protein B // 2p12-p11.2 // 6439 /// NM_198843 // SFTPB	SFTPB	NM_000542	0.0119321	0.0119321	1.23418	1.23418	PFS>6months up vs PFS<6months	9.04135	0.297691	0.36218	1
6855	7923534	NM_004997 // MYBPH // myosin binding protein H // 1q32.1 // 4608 /// ENST00000255416 //	MYBPH	NM_004997	0.0119869	0.0119869	1.32159	1.32159	PFS>6months up vs PFS<6months	9.02594	0.522822	0.637169	1
17546	8030846	NR_029693 // MIR125A // microRNA 125a // 19q13.41 // 406910	MIR125A	NR_029693	0.0120447	0.0120447	1.3775	1.3775	PFS>6months up vs PFS<6months	9.00977	0.689731	0.84209	1
26374	8117716	NM_030905 // OR2J2 // olfactory receptor, family 2, subfamily J, member 2 // 6p22.2-p21	OR2J2	NM_030905	0.0120573	0.0120573	1.25946	1.25946	PFS>6months up vs PFS<6months	9.00627	0.357844	0.43706	1
32821	8177696	NM_030905 // OR2J2 // olfactory receptor, family 2, subfamily J, member 2 // 6p22.2-p21	OR2J2	NM_030905	0.0120573	0.0120573	1.25946	1.25946	PFS>6months up vs PFS<6months	9.00627	0.357844	0.43706	1
24950	8104307	NM_178569 // C5orf38 // chromosome 5 open reading frame 38 // 5p15.33 // 153571 /// ENS	C5orf38	NM_178569	0.0120862	0.0120862	1.33589	1.33589	PFS>6months up vs PFS<6months	8.99823	0.563946	0.689403	1
9258	7947093	NM_147199 // MRGPRX1 // MAS-related GPR, member X1 // 11p15.1|11 // 259249 /// ENST0000	MRGPRX1	NM_147199	0.0120893	0.0120893	1.34101	1.34101	PFS>6months up vs PFS<6months	8.99738	0.578941	0.707801	1
19796	8052882	NM_017488 // ADD2 // adducin 2 (beta) // 2p13.3 // 119 /// NM_001185054 // ADD2 // addu	ADD2	NM_017488	0.0120962	0.0120962	0.720972	-1.38702	PFS>6months down vs PFS<6months	8.99546	0.719716	0.880097	1
19218	8046560	NM_006898 // HOXD3 // homeobox D3 // 2q31.1 // 3232 /// ENST00000249440 // HOXD3 // hom	HOXD3	NM_006898	0.0120968	0.0120968	1.46661	1.46661	PFS>6months up vs PFS<6months	8.99529	0.986167	1.20595	1
4633	7901054	NM_004073 // PLK3 // polo-like kinase 3 // 1p34.1 // 1263 /// NM_001013632 // TCTEX1D4	PLK3	NM_004073	0.0121021	0.0121021	1.7733	1.7733	PFS>6months up vs PFS<6months	8.99383	2.2066	2.69881	1
21466	8069841	NM_181612 // KRTAP19-6 // keratin associated protein 19-6 // 21q22.1 // 337973 /// ENST	KRTAP19-6	NM_181612	0.0121105	0.0121105	1.12716	1.12716	PFS>6months up vs PFS<6months	8.99151	0.0963472	0.117869	1
6356	7918725	NM_015906 // TRIM33 // tripartite motif-containing 33 // 1p13.1 // 51592 /// NM_033020	TRIM33	NM_015906	0.0121112	0.0121112	0.85079	-1.17538	PFS>6months down vs PFS<6months	8.99131	0.175583	0.214809	1
7411	7928937	NM_004897 // MINPP1 // multiple inositol-polyphosphate phosphatase 1 // 10q23 // 9562 /	MINPP1	NM_004897	0.0121294	0.0121294	0.440785	-2.26868	PFS>6months down vs PFS<6months	8.98627	4.51266	5.52391	1
27552	8129522	NM_004830 // MED23 // mediator complex subunit 23 // 6q22.33-q24.1 // 9439 /// NM_01597	MED23	NM_004830	0.0121351	0.0121351	0.760217	-1.31541	PFS>6months down vs PFS<6months	8.98469	0.505402	0.618765	1
14224	7997032	NM_001011880 // CLEC18B // C-type lectin domain family 18, member B // 16q22.3 // 49719	CLEC18B	NM_001011880	0.0121602	0.0121602	1.57856	1.57856	PFS>6months up vs PFS<6months	8.97776	1.40139	1.71705	1
5729	7912004	NM_207370 // GPR153 // G protein-coupled receptor 153 // 1p36.31 // 387509 /// ENST0000	GPR153	NM_207370	0.0121677	0.0121677	1.16075	1.16075	PFS>6months up vs PFS<6months	8.97569	0.149428	0.183128	1
25413	8108995	NM_054023 // SCGB3A2 // secretoglobin, family 3A, member 2 // 5q32 // 117156 /// ENST00	SCGB3A2	NM_054023	0.0121702	0.0121702	1.16456	1.16456	PFS>6months up vs PFS<6months	8.97499	0.156062	0.191274	1
22450	8079693	NM_018031 // WDR6 // WD repeat domain 6 // 3p21.31 // 11180 /// ENST00000395474 // WDR6	WDR6	NM_018031	0.0121885	0.0121885	0.624677	-1.60083	PFS>6months down vs PFS<6months	8.96996	1.48872	1.82564	1
29911	8151223	NM_030958 // SLCO5A1 // solute carrier organic anion transporter family, member 5A1 //	SLCO5A1	NM_030958	0.0122033	0.0122033	1.42154	1.42154	PFS>6months up vs PFS<6months	8.96589	0.831944	1.02069	1
28298	8136807	NM_002770 // PRSS2 // protease, serine, 2 (trypsin 2) // 7q34 // 5645 /// ENST000003610	PRSS2	NM_002770	0.0122133	0.0122133	4.42131	4.42131	PFS>6months up vs PFS<6months	8.96316	14.8576	18.2339	1
30582	8157383	NM_032888 // COL27A1 // collagen, type XXVII, alpha 1 // 9q32 // 85301 /// ENST00000356	COL27A1	NM_032888	0.0122426	0.0122426	1.31059	1.31059	PFS>6months up vs PFS<6months	8.95512	0.491937	0.60427	1
5607	7910971	NM_144625 // WDR64 // WD repeat domain 64 // 1q43 // 128025 /// ENST00000366552 // WDR6	WDR64	NM_144625	0.0122504	0.0122504	1.12783	1.12783	PFS>6months up vs PFS<6months	8.95301	0.0973019	0.119549	1
15304	8007826	NM_175882 // IMP5 // intramembrane protease 5 // 17q21.31 // 162540 /// ENST00000329196	IMP5	NM_175882	0.012257	0.012257	1.29371	1.29371	PFS>6months up vs PFS<6months	8.9512	0.445914	0.547977	1
14509	7999916	NM_001002911 // GPR139 // G protein-coupled receptor 139 // 16p12.3 // 124274 /// ENST0	GPR139	NM_001002911	0.0122638	0.0122638	1.34827	1.34827	PFS>6months up vs PFS<6months	8.94934	0.600457	0.738047	1
20652	8061944	BC137111 // C20orf134 // chromosome 20 open reading frame 134 // 20q11.22 // 170487 ///	C20orf134	BC137111	0.0122815	0.0122815	1.24662	1.24662	PFS>6months up vs PFS<6months	8.94452	0.326765	0.401856	1
18308	8038292	NM_033043 // CGB5 // chorionic gonadotropin, beta polypeptide 5 // 19q13.32 // 93659 //	CGB5	NM_033043	0.0123323	0.0123323	1.36608	1.36608	PFS>6months up vs PFS<6months	8.93069	0.654359	0.805978	1
22677	8082046	NM_001178065 // CASR // calcium-sensing receptor // 3q13 // 846 /// NM_000388 // CASR /	CASR	NM_001178065	0.0123357	0.0123357	1.2185	1.2185	PFS>6months up vs PFS<6months	8.92979	0.262613	0.323495	1
25312	8107977	NM_000589 // IL4 // interleukin 4 // 5q31.1 // 3565 /// NM_172348 // IL4 // interleukin	IL4	NM_000589	0.0123375	0.0123375	1.1316	1.1316	PFS>6months up vs PFS<6months	8.92929	0.102776	0.12661	1
26651	8120783	NM_004999 // MYO6 // myosin VI // 6q13 // 4646 /// ENST00000369977 // MYO6 // myosin VI	MYO6	NM_004999	0.0123456	0.0123456	2.66503	2.66503	PFS>6months up vs PFS<6months	8.9271	6.46097	7.96123	1
14031	7994961	NM_001330 // CTF1 // cardiotrophin 1 // 16p11.2 // 1489 /// NM_001142544 // CTF1 // car	CTF1	NM_001330	0.0123574	0.0123574	1.21132	1.21132	PFS>6months up vs PFS<6months	8.92391	0.247149	0.304646	1
8256	7937961	NM_021801 // MMP26 // matrix metallopeptidase 26 // 11p15 // 56547 /// ENST00000380390	MMP26	NM_021801	0.0123652	0.0123652	1.25521	1.25521	PFS>6months up vs PFS<6months	8.92179	0.347422	0.42835	1
26865	8122689	AY358952 // C6orf72 // chromosome 6 open reading frame 72 // 6q25.1 // 116254 /// NM_13	C6orf72	AY358952	0.0123754	0.0123754	0.637655	-1.56825	PFS>6months down vs PFS<6months	8.91905	1.36144	1.67909	1
15688	8012247	NM_133491 // SAT2 // spermidine/spermine N1-acetyltransferase family member 2 // 17p13.	SAT2	NM_133491	0.0123833	0.0123833	0.502019	-1.99196	PFS>6months down vs PFS<6months	8.91691	3.19332	3.93931	1
14406	7998878	NM_022119 // PRSS22 // protease, serine, 22 // 16p13.3 // 64063 /// ENST00000161006 //	PRSS22	NM_022119	0.0123838	0.0123838	1.91847	1.91847	PFS>6months up vs PFS<6months	8.91677	2.85445	3.52134	1
7998	7934993	NR_002779 // NUDT9P1 // nudix (nucleoside diphosphate linked moiety X)-type motif 9 pse	NUDT9P1	NR_002779	0.0124035	0.0124035	0.774836	-1.2906	PFS>6months down vs PFS<6months	8.91146	0.437613	0.540175	1
11511	7969881	NM_003291 // TPP2 // tripeptidyl peptidase II // 13q32-q33 // 7174 /// ENST00000376065	TPP2	NM_003291	0.0124346	0.0124346	0.686197	-1.45731	PFS>6months down vs PFS<6months	8.9031	0.953661	1.17827	1
20589	8061324	NM_012255 // XRN2 // 5'-3' exoribonuclease 2 // 20p11.2-p11.1 // 22803 /// ENST00000377	XRN2	NM_012255	0.0124421	0.0124421	0.572746	-1.74597	PFS>6months down vs PFS<6months	8.9011	2.08859	2.58108	1
9535	7949553	NM_053054 // CATSPER1 // cation channel, sperm associated 1 // 11q12.1 // 117144 /// EN	CATSPER1	NM_053054	0.0124742	0.0124742	1.16071	1.16071	PFS>6months up vs PFS<6months	8.8925	0.149349	0.184744	1
31165	8163086	NM_032012 // C9orf5 // chromosome 9 open reading frame 5 // 9q31 // 23731 /// ENST00000	C9orf5	NM_032012	0.0124965	0.0124965	0.610432	-1.63818	PFS>6months down vs PFS<6months	8.88653	1.63826	2.02789	1
22109	8075956	NM_006498 // LGALS2 // lectin, galactoside-binding, soluble, 2 // 22q12-q13|22q13.1 //	LGALS2	NM_006498	0.0125034	0.0125034	1.26983	1.26983	PFS>6months up vs PFS<6months	8.8847	0.383718	0.475075	1
21641	8071466	NM_006767 // LZTR1 // leucine-zipper-like transcription regulator 1 // 22q11.21|22q11.1	LZTR1	NM_006767	0.0125096	0.0125096	0.645517	-1.54914	PFS>6months down vs PFS<6months	8.88305	1.28829	1.59531	1
23009	8085283	NM_173472 // C3orf24 // chromosome 3 open reading frame 24 // 3p25.3 // 115795 /// NM_0	C3orf24	NM_173472	0.0125176	0.0125176	1.34426	1.34426	PFS>6months up vs PFS<6months	8.88091	0.588537	0.728969	1
7919	7934255	NM_006077 // CBARA1 // calcium binding atopy-related autoantigen 1 // 10q22.1 // 10367	CBARA1	NM_006077	0.0125231	0.0125231	0.559856	-1.78617	PFS>6months down vs PFS<6months	8.87945	2.26269	2.80306	1
13770	7992010	NM_003961 // RHBDL1 // rhomboid, veinlet-like 1 (Drosophila) // 16p13.3 // 9028 /// ENS	RHBDL1	NM_003961	0.0125382	0.0125382	1.28485	1.28485	PFS>6months up vs PFS<6months	8.87544	0.422439	0.52356	1
6832	7923317	XM_940966 // ASCL5 // achaete-scute complex homolog 5 (Drosophila) // 1q32.1 // 647219	ASCL5	XM_940966	0.012551	0.012551	1.27332	1.27332	PFS>6months up vs PFS<6months	8.87202	0.392597	0.486762	1
30976	8161442	ENST00000417276 // FAM27D1 // family with sequence similarity 27, member D1 // 9p11.2 /	FAM27D1	ENST00000417276	0.0125531	0.0125531	1.70275	1.70275	PFS>6months up vs PFS<6months	8.87148	1.90494	2.36199	1
7669	7931863	NM_024701 // ASB13 // ankyrin repeat and SOCS box-containing 13 // 10p15.1 // 79754 ///	ASB13	NM_024701	0.0125661	0.0125661	0.572027	-1.74817	PFS>6months down vs PFS<6months	8.86802	2.09801	2.6024	1
5847	7913206	NM_019062 // RNF186 // ring finger protein 186 // 1p36.13 // 54546 /// ENST00000375121	RNF186	NM_019062	0.0125776	0.0125776	1.30532	1.30532	PFS>6months up vs PFS<6months	8.86497	0.477398	0.592374	1
32068	8171240	NM_016378 // VCX2 // variable charge, X-linked 2 // Xp22.32 // 51480 /// NM_016379 // V	VCX2	NM_016378	0.0125825	0.0125825	1.26756	1.26756	PFS>6months up vs PFS<6months	8.86368	0.378002	0.469107	1
5093	7905507	NM_178428 // LCE2A // late cornified envelope 2A // 1q21.3 // 353139 /// ENST0000036877	LCE2A	NM_178428	0.0125859	0.0125859	1.47335	1.47335	PFS>6months up vs PFS<6months	8.86277	1.0099	1.25344	1
5460	7909425	NM_020439 // CAMK1G // calcium/calmodulin-dependent protein kinase IG // 1q32-q41 // 57	CAMK1G	NM_020439	0.0125997	0.0125997	1.44268	1.44268	PFS>6months up vs PFS<6months	8.85914	0.90326	1.12154	1
30661	8158214	NM_016035 // COQ4 // coenzyme Q4 homolog (S. cerevisiae) // 9q34.11 // 51117 /// ENST00	COQ4	NM_016035	0.0126036	0.0126036	1.16602	1.16602	PFS>6months up vs PFS<6months	8.8581	0.158645	0.197005	1
5655	7911273	NM_001004696 // OR2T4 // olfactory receptor, family 2, subfamily T, member 4 // 1q44 //	OR2T4	NM_001004696	0.0126053	0.0126053	1.23652	1.23652	PFS>6months up vs PFS<6months	8.85764	0.30307	0.376372	1
27314	8126920	NM_001131 // CRISP1 // cysteine-rich secretory protein 1 // 6p21.3 // 167 /// NM_170609	CRISP1	NM_001131	0.012635	0.012635	1.19838	1.19838	PFS>6months up vs PFS<6months	8.84981	0.220234	0.273743	1
32102	8171539	NM_001172743 // RAI2 // retinoic acid induced 2 // Xp22 // 10742 /// NM_001172739 // RA	RAI2	NM_001172743	0.0126539	0.0126539	1.47823	1.47823	PFS>6months up vs PFS<6months	8.84485	1.02721	1.2775	1
21292	8068145	NM_181605 // KRTAP6-3 // keratin associated protein 6-3 // 21q22.1 // 337968 /// ENST00	KRTAP6-3	NM_181605	0.0126564	0.0126564	1.38587	1.38587	PFS>6months up vs PFS<6months	8.84418	0.71607	0.890617	1
8219	7937713	NM_138567 // SYT8 // synaptotagmin VIII // 11p15.5 // 90019 /// ENST00000381968 // SYT8	SYT8	NM_138567	0.0126644	0.0126644	1.27	1.27	PFS>6months up vs PFS<6months	8.84207	0.384156	0.47791	1
25043	8105153	NM_012343 // NNT // nicotinamide nucleotide transhydrogenase // 5p12 // 23530 /// NM_18	NNT	NM_012343	0.0126725	0.0126725	0.411318	-2.43121	PFS>6months down vs PFS<6months	8.83995	5.30716	6.60397	1
10423	7958216	NM_015275 // KIAA1033 // KIAA1033 // 12q24.11 // 23325 /// ENST00000332180 // KIAA1033	KIAA1033	NM_015275	0.0126876	0.0126876	0.665302	-1.50308	PFS>6months down vs PFS<6months	8.83599	1.11671	1.3902	1
6448	7919438	NM_001102663 // NBPF16 // neuroblastoma breakpoint family, member 16 // 1q21.2 // 72893	NBPF16	NM_001102663	0.0126896	0.0126896	0.767568	-1.30282	PFS>6months down vs PFS<6months	8.83546	0.470543	0.585818	1
11067	7965166	NM_003625 // PPFIA2 // protein tyrosine phosphatase, receptor type, f polypeptide (PTPR	PPFIA2	NM_003625	0.01269	0.01269	1.35383	1.35383	PFS>6months up vs PFS<6months	8.83536	0.617114	0.768305	1
5188	7906370	AK122667 // OR10R3P // olfactory receptor, family 10, subfamily R, member 3 pseudogene	OR10R3P	AK122667	0.0127086	0.0127086	1.14877	1.14877	PFS>6months up vs PFS<6months	8.83049	0.129344	0.161122	1
5459	7909422	NR_029622 // MIR205 // microRNA 205 // 1q32.2 // 406988 /// NM_001104548 // LOC642587 /	MIR205	NR_029622	0.0127312	0.0127312	2.95892	2.95892	PFS>6months up vs PFS<6months	8.8246	7.91359	9.86441	1
28297	8136801	NR_001296 // TRY6 // trypsinogen C // 7q34 // 154754 /// NM_002770 // PRSS2 // protease	TRY6	NR_001296	0.012785	0.012785	2.81011	2.81011	PFS>6months up vs PFS<6months	8.81059	7.17866	8.96254	1
33038	8179750	NM_004640 // BAT1 // HLA-B associated transcript 1 // 6p21.3 // 7919 /// NM_080598 // B	BAT1	NM_004640	0.0128023	0.0128023	0.659572	-1.51613	PFS>6months down vs PFS<6months	8.8061	1.16462	1.45477	1
30291	8154779	NM_014471 // SPINK4 // serine peptidase inhibitor, Kazal type 4 // 9p13.3 // 27290 ///	SPINK4	NM_014471	0.0128133	0.0128133	1.31259	1.31259	PFS>6months up vs PFS<6months	8.80325	0.497498	0.621643	1
21452	8069770	NM_175611 // GRIK1 // glutamate receptor, ionotropic, kainate 1 // 21q22.11 // 2897 ///	GRIK1	NM_175611	0.0128195	0.0128195	1.18692	1.18692	PFS>6months up vs PFS<6months	8.80164	0.197452	0.246769	1
26927	8123315	NM_206855 // QKI // quaking homolog, KH domain RNA binding (mouse) // 6q26 // 9444 ///	QKI	NM_206855	0.0128249	0.0128249	0.634235	-1.5767	PFS>6months down vs PFS<6months	8.80024	1.39418	1.74268	1
27572	8129728	NM_001134831 // AHI1 // Abelson helper integration site 1 // 6q23.3 // 54806 /// NM_017	AHI1	NM_001134831	0.0129047	0.0129047	0.646665	-1.5464	PFS>6months down vs PFS<6months	8.77968	1.27786	1.60102	1
12565	7979963	NM_012074 // DPF3 // D4, zinc and double PHD fingers, family 3 // 14q24.2 // 8110 /// E	DPF3	NM_012074	0.0129344	0.0129344	1.21439	1.21439	PFS>6months up vs PFS<6months	8.77205	0.25371	0.318148	1
23817	8093997	NM_020777 // SORCS2 // sortilin-related VPS10 domain containing receptor 2 // 4p16.1 //	SORCS2	NM_020777	0.0129431	0.0129431	1.246	1.246	PFS>6months up vs PFS<6months	8.76983	0.325284	0.408004	1
29308	8146051	NR_001448 // ADAM5P // ADAM metallopeptidase domain 5, pseudogene // 8p11.22 // 255926	ADAM5P	NR_001448	0.0129513	0.0129513	1.20415	1.20415	PFS>6months up vs PFS<6months	8.76772	0.232066	0.291151	1
30159	8153426	NM_001100878 // C8orf73 // chromosome 8 open reading frame 73 // 8q24.3 // 642475 /// E	C8orf73	NM_001100878	0.0129667	0.0129667	1.57794	1.57794	PFS>6months up vs PFS<6months	8.7638	1.399	1.75597	1
10576	7960099	NM_170683 // P2RX2 // purinergic receptor P2X, ligand-gated ion channel, 2 // 12q24.33	P2RX2	NM_170683	0.0129743	0.0129743	1.27058	1.27058	PFS>6months up vs PFS<6months	8.76184	0.38564	0.484149	1
7085	7925747	NM_001004694 // OR2T29 // olfactory receptor, family 2, subfamily T, member 29 // 1q44	OR2T29	NM_001004694	0.0129798	0.0129798	1.38113	1.38113	PFS>6months up vs PFS<6months	8.76044	0.701141	0.880384	1
26787	8121803	NM_001010852 // CLVS2 // clavesin 2 // 6q22.31 // 134829 /// ENST00000275162 // CLVS2 /	CLVS2	NM_001010852	0.0130087	0.0130087	1.24139	1.24139	PFS>6months up vs PFS<6months	8.75308	0.314419	0.39513	1
10922	7963664	NM_001173467 // SP7 // Sp7 transcription factor // 12q13.13 // 121340 /// NM_152860 //	SP7	NM_001173467	0.0130222	0.0130222	1.2797	1.2797	PFS>6months up vs PFS<6months	8.74966	0.409008	0.514201	1
17774	8032829	NM_001080400 // PLIN4 // perilipin 4 // 19p13.3 // 729359 /// ENST00000301286 // PLIN4	PLIN4	NM_001080400	0.0130588	0.0130588	1.28682	1.28682	PFS>6months up vs PFS<6months	8.74037	0.427616	0.538167	1
29624	8148966	NR_003572 // RPL23AP53 // ribosomal protein L23a pseudogene 53 // 8p23.3 // 644128	RPL23AP53	NR_003572	0.0130604	0.0130604	0.690487	-1.44825	PFS>6months down vs PFS<6months	8.73996	0.922359	1.16087	1
15357	8008372	NM_017957 // EPN3 // epsin 3 // 17q21.33 // 55040 /// ENST00000268933 // EPN3 // epsin	EPN3	NM_017957	0.0130804	0.0130804	1.57609	1.57609	PFS>6months up vs PFS<6months	8.73492	1.39181	1.75273	1
32820	8177694	NM_001005216 // OR2J3 // olfactory receptor, family 2, subfamily J, member 3 // 6p22.1	OR2J3	NM_001005216	0.0130879	0.0130879	1.45078	1.45078	PFS>6months up vs PFS<6months	8.73302	0.931062	1.17275	1
32957	8179003	NM_001005216 // OR2J3 // olfactory receptor, family 2, subfamily J, member 3 // 6p22.1	OR2J3	NM_001005216	0.0130879	0.0130879	1.45078	1.45078	PFS>6months up vs PFS<6months	8.73302	0.931062	1.17275	1
6636	7921356	NM_001004476 // OR10K2 // olfactory receptor, family 10, subfamily K, member 2 // 1q23.	OR10K2	NM_001004476	0.0131371	0.0131371	1.22696	1.22696	PFS>6months up vs PFS<6months	8.72063	0.28133	0.354863	1
5266	7907058	NM_002697 // POU2F1 // POU class 2 homeobox 1 // 1q24.2 // 5451 /// ENST00000271411 //	POU2F1	NM_002697	0.0131415	0.0131415	0.777176	-1.28671	PFS>6months down vs PFS<6months	8.71951	0.427328	0.539091	1
31591	8167360	NM_002049 // GATA1 // GATA binding protein 1 (globin transcription factor 1) // Xp11.23	GATA1	NM_002049	0.0131435	0.0131435	1.27714	1.27714	PFS>6months up vs PFS<6months	8.71901	0.402385	0.507654	1
10744	7961604	NM_033123 // PLCZ1 // phospholipase C, zeta 1 // 12p12.3 // 89869 /// ENST00000266505 /	PLCZ1	NM_033123	0.0131511	0.0131511	1.16172	1.16172	PFS>6months up vs PFS<6months	8.71711	0.151099	0.19067	1
19933	8054075	NM_001143975 // UBTFL1 // upstream binding transcription factor, RNA polymerase I-like	UBTFL1	NM_001143975	0.013159	0.013159	1.78397	1.78397	PFS>6months up vs PFS<6months	8.71512	2.25307	2.84376	1
8127	7936683	NM_001033925 // TIAL1 // TIA1 cytotoxic granule-associated RNA binding protein-like 1 /	TIAL1	NM_001033925	0.0131673	0.0131673	0.667508	-1.49811	PFS>6months down vs PFS<6months	8.71303	1.09864	1.38701	1
10053	7954382	NM_024854 // PYROXD1 // pyridine nucleotide-disulphide oxidoreductase domain 1 // 12p12	PYROXD1	NM_024854	0.0131824	0.0131824	0.62108	-1.6101	PFS>6months down vs PFS<6months	8.70924	1.52548	1.92672	1
6427	7919305	NM_005399 // PRKAB2 // protein kinase, AMP-activated, beta 2 non-catalytic subunit // 1	PRKAB2	NM_005399	0.0131886	0.0131886	0.502662	-1.98941	PFS>6months down vs PFS<6months	8.70769	3.18146	4.01898	1
12747	7981777	AK127783 // LOC400968 // hypothetical LOC400968 // 15q11.2 // 400968 /// AK127783 // LO	LOC400968	AK127783	0.0132105	0.0132105	1.67528	1.67528	PFS>6months up vs PFS<6months	8.70221	1.79029	2.26301	1
7907	7934141	NM_022146 // NPFFR1 // neuropeptide FF receptor 1 // 10q21-q22 // 64106 /// ENST0000044	NPFFR1	NM_022146	0.0132328	0.0132328	1.29962	1.29962	PFS>6months up vs PFS<6months	8.69666	0.461852	0.584175	1
11546	7970376	NM_032436 // ZNF828 // zinc finger protein 828 // 13q34 // 283489 /// NM_001164144 // Z	ZNF828	NM_032436	0.0132822	0.0132822	0.695291	-1.43825	PFS>6months down vs PFS<6months	8.68437	0.888144	1.12496	1
8963	7944447	NM_022169 // ABCG4 // ATP-binding cassette, sub-family G (WHITE), member 4 // 11q23.3 /	ABCG4	NM_022169	0.0132823	0.0132823	1.33717	1.33717	PFS>6months up vs PFS<6months	8.68436	0.567694	0.719067	1
27843	8132439	NM_001193311 // C7orf10 // chromosome 7 open reading frame 10 // 7p14.1 // 79783 /// NM	C7orf10	NM_001193311	0.0132999	0.0132999	0.503152	-1.98747	PFS>6months down vs PFS<6months	8.67998	3.17246	4.0204	1
30559	8157153	NM_007203 // PALM2-AKAP2 // PALM2-AKAP2 readthrough // 9q31.3 // 445815 /// NM_147150 /	PALM2-AKAP2	NM_007203	0.0133125	0.0133125	0.521945	-1.91591	PFS>6months down vs PFS<6months	8.67687	2.84276	3.60387	1
11526	7970084	NM_018210 // CARKD // carbohydrate kinase domain containing // 13q34 // 55739 /// ENST0	CARKD	NM_018210	0.0133177	0.0133177	0.667805	-1.49744	PFS>6months down vs PFS<6months	8.67557	1.09622	1.38993	1
23553	8091342	NM_032153 // ZIC4 // Zic family member 4 // 3q24 // 84107 /// NM_001168378 // ZIC4 // Z	ZIC4	NM_032153	0.0133294	0.0133294	1.19665	1.19665	PFS>6months up vs PFS<6months	8.67268	0.216717	0.274874	1
16024	8015572	NM_001524 // HCRT // hypocretin (orexin) neuropeptide precursor // 17q21 // 3060 /// EN	HCRT	NM_001524	0.0133425	0.0133425	1.29428	1.29428	PFS>6months up vs PFS<6months	8.66945	0.44744	0.567722	1
27646	8130556	NM_001024465 // SOD2 // superoxide dismutase 2, mitochondrial // 6q25.3 // 6648 /// NM_	SOD2	NM_001024465	0.0133482	0.0133482	0.605364	-1.6519	PFS>6months down vs PFS<6months	8.66804	1.69408	2.14983	1
23178	8087372	NM_022903 // CCDC71 // coiled-coil domain containing 71 // 3p21.31 // 64925 /// ENST000	CCDC71	NM_022903	0.0133811	0.0133811	0.729968	-1.36992	PFS>6months down vs PFS<6months	8.65993	0.666191	0.846208	1
10003	7953943	NM_031412 // GABARAPL1 // GABA(A) receptor-associated protein like 1 // 12p13.2 // 2371	GABARAPL1	NM_031412	0.0133923	0.0133923	0.546494	-1.82985	PFS>6months down vs PFS<6months	8.6572	2.45506	3.11945	1
30675	8158431	NM_001100876 // PHYHD1 // phytanoyl-CoA dioxygenase domain containing 1 // 9q34.11 // 2	PHYHD1	NM_001100876	0.0133989	0.0133989	0.606109	-1.64987	PFS>6months down vs PFS<6months	8.65556	1.68578	2.14239	1
13768	7991939	NM_145294 // WDR90 // WD repeat domain 90 // 16p13.3 // 197335 /// ENST00000293879 // W	WDR90	NM_145294	0.0134109	0.0134109	1.23787	1.23787	PFS>6months up vs PFS<6months	8.65263	0.306214	0.389287	1
10403	7958000	NM_020244 // CHPT1 // choline phosphotransferase 1 // 12q // 56994 /// ENST00000229266	CHPT1	NM_020244	0.0134455	0.0134455	0.558985	-1.78896	PFS>6months down vs PFS<6months	8.64414	2.27485	2.89483	1
32909	8178476	NM_004640 // BAT1 // HLA-B associated transcript 1 // 6p21.3 // 7919 /// NM_080598 // B	BAT1	NM_004640	0.0134462	0.0134462	0.659607	-1.51605	PFS>6months down vs PFS<6months	8.64398	1.16432	1.48167	1
20105	8055606	NM_001006636 // GTDC1 // glycosyltransferase-like domain containing 1 // 2q22.3 // 7971	GTDC1	NM_001006636	0.0134597	0.0134597	0.638604	-1.56592	PFS>6months down vs PFS<6months	8.64069	1.35246	1.72174	1
19181	8046186	NM_144711 // KLHL23 // kelch-like 23 (Drosophila) // 2q31.1 // 151230 /// NM_001008489	KLHL23	NM_144711	0.0134779	0.0134779	0.522929	-1.91231	PFS>6months down vs PFS<6months	8.63624	2.82631	3.59988	1
26199	8116530	NR_002592 // SNORD96A // small nucleolar RNA, C/D box 96A // 5q35.3 // 619571	SNORD96A	NR_002592	0.0135049	0.0135049	0.521726	-1.91672	PFS>6months down vs PFS<6months	8.62966	2.84643	3.62827	1
25530	8110147	NM_198567 // C5orf25 // chromosome 5 open reading frame 25 // 5q35.2 // 375484 /// ENST	C5orf25	NM_198567	0.0135434	0.0135434	0.594531	-1.682	PFS>6months down vs PFS<6months	8.62031	1.81816	2.32008	1
4415	7898773	NM_020526 // EPHA8 // EPH receptor A8 // 1p36.12 // 2046 /// NM_001006943 // EPHA8 // E	EPHA8	NM_020526	0.0135467	0.0135467	1.19511	1.19511	PFS>6months up vs PFS<6months	8.61952	0.213628	0.272626	1
27090	8124588	NM_182701 // GPX6 // glutathione peroxidase 6 (olfactory) // 6p22.1 // 257202 /// ENST0	GPX6	NM_182701	0.0135547	0.0135547	1.22281	1.22281	PFS>6months up vs PFS<6months	8.61759	0.272087	0.347308	1
26373	8117714	NM_001005216 // OR2J3 // olfactory receptor, family 2, subfamily J, member 3 // 6p22.1	OR2J3	NM_001005216	0.0135628	0.0135628	1.41146	1.41146	PFS>6months up vs PFS<6months	8.61561	0.798621	1.01964	1
16391	8019570	NM_033059 // KRTAP4-11 // keratin associated protein 4-11 // 17q21.2 // 653240 /// NM_0	KRTAP4-11	NM_033059	0.0135721	0.0135721	1.30573	1.30573	PFS>6months up vs PFS<6months	8.61337	0.478538	0.611133	1
4569	7900340	NM_181809 // BMP8A // bone morphogenetic protein 8a // 1p34.3 // 353500 /// ENST0000033	BMP8A	NM_181809	0.0136207	0.0136207	1.32726	1.32726	PFS>6months up vs PFS<6months	8.60163	0.538987	0.689271	1
27817	8132218	NM_198428 // BBS9 // Bardet-Biedl syndrome 9 // 7p14 // 27241 /// NM_001033605 // BBS9	BBS9	NM_198428	0.0136312	0.0136312	0.761387	-1.31339	PFS>6months down vs PFS<6months	8.59911	0.499748	0.639278	1
28129	8135069	NM_000602 // SERPINE1 // serpin peptidase inhibitor, clade E (nexin, plasminogen activa	SERPINE1	NM_000602	0.0136411	0.0136411	0.609134	-1.64167	PFS>6months down vs PFS<6months	8.59672	1.65243	2.11437	1
25798	8112763	NM_032109 // OTP // orthopedia homeobox // 5q13.3 // 23440 /// BC001800 // OTP // ortho	OTP	NM_032109	0.013659	0.013659	1.18929	1.18929	PFS>6months up vs PFS<6months	8.59243	0.202091	0.258716	1
19658	8051422	NR_003143 // MYADML // myeloid-associated differentiation marker-like // 2p22.3 // 1513	MYADML	NR_003143	0.0136726	0.0136726	1.21731	1.21731	PFS>6months up vs PFS<6months	8.58916	0.26002	0.333004	1
31056	8162059	NM_022127 // SLC28A3 // solute carrier family 28 (sodium-coupled nucleoside transporter	SLC28A3	NM_022127	0.0136895	0.0136895	2.66993	2.66993	PFS>6months up vs PFS<6months	8.58513	6.48519	8.30938	1
10608	7960411	NM_020374 // C12orf4 // chromosome 12 open reading frame 4 // 12p13.3 // 57102 /// ENST	C12orf4	NM_020374	0.0137106	0.0137106	0.655996	-1.5244	PFS>6months down vs PFS<6months	8.58008	1.19525	1.53236	1
27665	8130703	NM_003181 // T // T, brachyury homolog (mouse) // 6q27 // 6862 /// ENST00000296946 // T	T	NM_003181	0.0137254	0.0137254	1.24039	1.24039	PFS>6months up vs PFS<6months	8.57653	0.312078	0.400262	1
25279	8107613	NM_003100 // SNX2 // sorting nexin 2 // 5q23 // 6643 /// ENST00000379516 // SNX2 // sor	SNX2	NM_003100	0.0137705	0.0137705	0.64897	-1.5409	PFS>6months down vs PFS<6months	8.56579	1.25708	1.61432	1
24136	8096938	NM_016648 // LARP7 // La ribonucleoprotein domain family, member 7 // 4q25 // 51574 ///	LARP7	NM_016648	0.0138186	0.0138186	0.808309	-1.23715	PFS>6months down vs PFS<6months	8.5544	0.30454	0.391605	1
26812	8122129	NM_053278 // TAAR8 // trace amine associated receptor 8 // 6q23.2 // 83551 /// ENST0000	TAAR8	NM_053278	0.0138231	0.0138231	1.20792	1.20792	PFS>6months up vs PFS<6months	8.55332	0.239951	0.30859	1
13228	7986004	NM_001004309 // ZNF774 // zinc finger protein 774 // 15q26.1 // 342132 /// ENST00000354	ZNF774	NM_001004309	0.0138267	0.0138267	1.60995	1.60995	PFS>6months up vs PFS<6months	8.55248	1.52491	1.96131	1
28852	8141648	NM_015831 // ACHE // acetylcholinesterase // 7q22 // 43 /// NM_000665 // ACHE // acetyl	ACHE	NM_015831	0.0138445	0.0138445	1.32788	1.32788	PFS>6months up vs PFS<6months	8.54827	0.540776	0.695876	1
7817	7933237	NM_174890 // ANUBL1 // AN1, ubiquitin-like, homolog (Xenopus laevis) // 10q11.22 // 935	ANUBL1	NM_174890	0.0138477	0.0138477	0.709884	-1.40868	PFS>6months down vs PFS<6months	8.54751	0.789524	1.01606	1
28475	8138401	NM_015132 // SNX13 // sorting nexin 13 // 7p21.1 // 23161 /// BC045667 // SNX13 // sort	SNX13	NM_015132	0.0138908	0.0138908	0.825157	-1.21189	PFS>6months down vs PFS<6months	8.53736	0.248359	0.319999	1
8471	7939893	NM_001143975 // UBTFL1 // upstream binding transcription factor, RNA polymerase I-like	UBTFL1	NM_001143975	0.0138955	0.0138955	1.65834	1.65834	PFS>6months up vs PFS<6months	8.53626	1.72044	2.21699	1
11622	7971015	NM_001127217 // SMAD9 // SMAD family member 9 // 13q12-q14 // 4093 /// NM_005905 // SMA	SMAD9	NM_001127217	0.0138961	0.0138961	0.549699	-1.81918	PFS>6months down vs PFS<6months	8.53611	2.40777	3.10276	1
15467	8009526	NM_001050 // SSTR2 // somatostatin receptor 2 // 17q24 // 6752 /// ENST00000357585 // S	SSTR2	NM_001050	0.0138973	0.0138973	1.24307	1.24307	PFS>6months up vs PFS<6months	8.53583	0.318355	0.41026	1
6423	7919271	NM_183372 // NBPF11 // neuroblastoma breakpoint family, member 11 // 1q21.1 // 200030 /	NBPF11	NM_183372	0.0139279	0.0139279	0.770086	-1.29856	PFS>6months down vs PFS<6months	8.52864	0.458962	0.591956	1
11043	7964976	NR_026837 // LOC283392 // hypothetical LOC283392 // 12q21.1 // 283392 /// NR_026836 //	LOC283392	NR_026837	0.0139295	0.0139295	1.34604	1.34604	PFS>6months up vs PFS<6months	8.52826	0.593828	0.765936	1
17940	8034821	NM_000955 // PTGER1 // prostaglandin E receptor 1 (subtype EP1), 42kDa // 19p13.1 // 57	PTGER1	NM_000955	0.0139315	0.0139315	1.40642	1.40642	PFS>6months up vs PFS<6months	8.52781	0.782153	1.0089	1
4941	7904203	NM_000549 // TSHB // thyroid stimulating hormone, beta // 1p13 // 7252 /// ENST00000256	TSHB	NM_000549	0.0139487	0.0139487	1.22366	1.22366	PFS>6months up vs PFS<6months	8.52378	0.273969	0.35356	1
14730	8002152	NM_005072 // SLC12A4 // solute carrier family 12 (potassium/chloride transporters), mem	SLC12A4	NM_005072	0.0139534	0.0139534	0.675342	-1.48073	PFS>6months down vs PFS<6months	8.52266	1.03613	1.33731	1
33063	8180029	ENST00000399658 // HLA-DQB2 // major histocompatibility complex, class II, DQ beta 2 //	HLA-DQB2	ENST00000399658	0.0140034	0.0140034	1.79421	1.79421	PFS>6months up vs PFS<6months	8.51099	2.29784	2.96983	1
6434	7919351	NM_183372 // NBPF11 // neuroblastoma breakpoint family, member 11 // 1q21.1 // 200030 /	NBPF11	NM_183372	0.0140115	0.0140115	0.772148	-1.29509	PFS>6months down vs PFS<6months	8.50913	0.449618	0.581235	1
6446	7919412	NM_183372 // NBPF11 // neuroblastoma breakpoint family, member 11 // 1q21.1 // 200030 /	NBPF11	NM_183372	0.0140238	0.0140238	0.782817	-1.27744	PFS>6months down vs PFS<6months	8.50625	0.40316	0.521353	1
14201	7996761	NM_012320 // PLA2G15 // phospholipase A2, group XV // 16q22.1 // 23659 /// ENST00000219	PLA2G15	NM_012320	0.0140402	0.0140402	0.707999	-1.41243	PFS>6months down vs PFS<6months	8.50243	0.801828	1.03736	1
27811	8132167	NM_194300 // CCDC129 // coiled-coil domain containing 129 // 7p14.3 // 223075 /// ENST0	CCDC129	NM_194300	0.014056	0.014056	1.25001	1.25001	PFS>6months up vs PFS<6months	8.49877	0.334854	0.433403	1
15975	8015169	NM_031959 // KRTAP3-2 // keratin associated protein 3-2 // 17q12-q21 // 83897 /// NM_03	KRTAP3-2	NM_031959	0.014071	0.014071	1.26578	1.26578	PFS>6months up vs PFS<6months	8.49531	0.373533	0.483663	1
16398	8019597	NM_031959 // KRTAP3-2 // keratin associated protein 3-2 // 17q12-q21 // 83897 /// NM_03	KRTAP3-2	NM_031959	0.014071	0.014071	1.26578	1.26578	PFS>6months up vs PFS<6months	8.49531	0.373533	0.483663	1
29967	8151605	AF495523 // REXO1L1 // REX1, RNA exonuclease 1 homolog (S. cerevisiae)-like 1 // 8q21.2	REXO1L1	AF495523	0.0140816	0.0140816	2.50813	2.50813	PFS>6months up vs PFS<6months	8.49284	5.68582	7.36433	1
29970	8151613	AF495523 // REXO1L1 // REX1, RNA exonuclease 1 homolog (S. cerevisiae)-like 1 // 8q21.2	REXO1L1	AF495523	0.0140816	0.0140816	2.50813	2.50813	PFS>6months up vs PFS<6months	8.49284	5.68582	7.36433	1
29972	8151617	AF495523 // REXO1L1 // REX1, RNA exonuclease 1 homolog (S. cerevisiae)-like 1 // 8q21.2	REXO1L1	AF495523	0.0140816	0.0140816	2.50813	2.50813	PFS>6months up vs PFS<6months	8.49284	5.68582	7.36433	1
29974	8151621	AF495523 // REXO1L1 // REX1, RNA exonuclease 1 homolog (S. cerevisiae)-like 1 // 8q21.2	REXO1L1	AF495523	0.0140816	0.0140816	2.50813	2.50813	PFS>6months up vs PFS<6months	8.49284	5.68582	7.36433	1
29976	8151625	AF495523 // REXO1L1 // REX1, RNA exonuclease 1 homolog (S. cerevisiae)-like 1 // 8q21.2	REXO1L1	AF495523	0.0140816	0.0140816	2.50813	2.50813	PFS>6months up vs PFS<6months	8.49284	5.68582	7.36433	1
14988	8004957	NM_001372 // DNAH9 // dynein, axonemal, heavy chain 9 // 17p12 // 1770 /// NM_004662 //	DNAH9	NM_001372	0.0140893	0.0140893	1.11359	1.11359	PFS>6months up vs PFS<6months	8.49106	0.0778375	0.100837	1
28800	8141140	NM_005221 // DLX5 // distal-less homeobox 5 // 7q22 // 1749 /// ENST00000222598 // DLX5	DLX5	NM_005221	0.0140954	0.0140954	1.62022	1.62022	PFS>6months up vs PFS<6months	8.48965	1.56591	2.02894	1
31727	8168463	NM_003868 // FGF16 // fibroblast growth factor 16 // Xq13 // 8823 /// ENST00000354299 /	FGF16	NM_003868	0.0140967	0.0140967	1.22457	1.22457	PFS>6months up vs PFS<6months	8.48936	0.27599	0.357611	1
16577	8021183	NR_003003 // SCARNA17 // small Cajal body-specific RNA 17 // 18q21.1 // 677769	SCARNA17	NR_003003	0.0140972	0.0140972	0.57484	-1.73961	PFS>6months down vs PFS<6months	8.48925	2.06133	2.67098	1
18537	8040265	NM_002236 // KCNF1 // potassium voltage-gated channel, subfamily F, member 1 // 2p25 //	KCNF1	NM_002236	0.014117	0.014117	1.44515	1.44515	PFS>6months up vs PFS<6months	8.48466	0.911696	1.18198	1
18301	8038213	NM_016246 // HSD17B14 // hydroxysteroid (17-beta) dehydrogenase 14 // 19q13.33 // 51171	HSD17B14	NM_016246	0.0141627	0.0141627	0.43303	-2.30931	PFS>6months down vs PFS<6months	8.47415	4.71034	6.11432	1
31748	8168604	NM_053281 // DACH2 // dachshund homolog 2 (Drosophila) // Xq21.3 // 117154 /// NM_00113	DACH2	NM_053281	0.0141642	0.0141642	1.16051	1.16051	PFS>6months up vs PFS<6months	8.47381	0.148999	0.193418	1
21933	8074464	NM_005659 // UFD1L // ubiquitin fusion degradation 1 like (yeast) // 22q11.21 // 7353 /	UFD1L	NM_005659	0.014173	0.014173	0.599971	-1.66675	PFS>6months down vs PFS<6months	8.47177	1.75503	2.27878	1
20948	8065045	NM_025229 // SEL1L2 // sel-1 suppressor of lin-12-like 2 (C. elegans) // 20p12.1 // 803	SEL1L2	NM_025229	0.0141922	0.0141922	1.14249	1.14249	PFS>6months up vs PFS<6months	8.46736	0.119329	0.155022	1
21019	8065555	NM_173460 // DEFB119 // defensin, beta 119 // 20q11.1 // 245932 /// NM_153289 // DEFB11	DEFB119	NM_173460	0.0141943	0.0141943	1.25478	1.25478	PFS>6months up vs PFS<6months	8.4669	0.346371	0.449997	1
25027	8104998	NM_018034 // WDR70 // WD repeat domain 70 // 5p13.2 // 55100 /// ENST00000265107 // WDR	WDR70	NM_018034	0.0141951	0.0141951	0.682973	-1.46419	PFS>6months down vs PFS<6months	8.46671	0.977658	1.27018	1
18705	8042086	NM_006296 // VRK2 // vaccinia related kinase 2 // 2p16.1 // 7444 /// NM_001130483 // VR	VRK2	NM_006296	0.014223	0.014223	0.845392	-1.18288	PFS>6months down vs PFS<6months	8.46031	0.189689	0.246632	1
12047	7974793	NM_007374 // SIX6 // SIX homeobox 6 // 14q23.1 // 4990 /// ENST00000327720 // SIX6 // S	SIX6	NM_007374	0.0142265	0.0142265	1.26532	1.26532	PFS>6months up vs PFS<6months	8.45951	0.372386	0.484218	1
15358	8008388	NM_022827 // SPATA20 // spermatogenesis associated 20 // 17q21.33 // 64847 /// ENST0000	SPATA20	NM_022827	0.0142301	0.0142301	0.578533	-1.72851	PFS>6months down vs PFS<6months	8.4587	2.01392	2.61898	1
30628	8157828	NM_030978 // ARPC5L // actin related protein 2/3 complex, subunit 5-like // 9q33.3 // 8	ARPC5L	NM_030978	0.0142451	0.0142451	1.44035	1.44035	PFS>6months up vs PFS<6months	8.45526	0.89531	1.16477	1
9098	7945742	NM_014555 // TRPM5 // transient receptor potential cation channel, subfamily M, member	TRPM5	NM_014555	0.0142519	0.0142519	1.29997	1.29997	PFS>6months up vs PFS<6months	8.45372	0.462781	0.602171	1
8596	7940662	NM_000327 // ROM1 // retinal outer segment membrane protein 1 // 11q13 // 6094 /// ENST	ROM1	NM_000327	0.0142823	0.0142823	1.21857	1.21857	PFS>6months up vs PFS<6months	8.4468	0.262778	0.342208	1
15600	8011141	NM_006445 // PRPF8 // PRP8 pre-mRNA processing factor 8 homolog (S. cerevisiae) // 17p1	PRPF8	NM_006445	0.014285	0.014285	0.643129	-1.5549	PFS>6months down vs PFS<6months	8.44618	1.31021	1.70636	1
31521	8166665	NM_152631 // FAM47B // family with sequence similarity 47, member B // Xp21.1 // 170062	FAM47B	NM_152631	0.0142889	0.0142889	1.16553	1.16553	PFS>6months up vs PFS<6months	8.4453	0.157776	0.205504	1
7027	7925342	NM_019891 // ERO1LB // ERO1-like beta (S. cerevisiae) // 1q42.2-q43 // 56605 /// ENST00	ERO1LB	NM_019891	0.0143113	0.0143113	0.400315	-2.49803	PFS>6months down vs PFS<6months	8.44019	5.63605	7.34539	1
8321	7938309	NR_027713 // FLJ46111 // keratin 8 pseudogene // 11p15.4 // 283102	FLJ46111	NR_027713	0.0143258	0.0143258	1.13304	1.13304	PFS>6months up vs PFS<6months	8.43692	0.104915	0.136787	1
10315	7957092	BC143553 // C12orf28 // chromosome 12 open reading frame 28 // 12q15 // 196446 /// AK05	C12orf28	BC143553	0.0143283	0.0143283	1.27296	1.27296	PFS>6months up vs PFS<6months	8.43636	0.391691	0.510718	1
28323	8136969	NM_001004488 // OR2A25 // olfactory receptor, family 2, subfamily A, member 25 // 7q35	OR2A25	NM_001004488	0.014339	0.014339	1.23559	1.23559	PFS>6months up vs PFS<6months	8.43393	0.300926	0.392484	1
31005	8161571	NM_001099279 // FOXD4L2 // forkhead box D4-like 2 // 9p12 // 100036519 /// NM_199244 //	FOXD4L2	NM_001099279	0.0143436	0.0143436	1.32805	1.32805	PFS>6months up vs PFS<6months	8.43289	0.541261	0.706029	1
17486	8030181	NM_033378 // CGB2 // chorionic gonadotropin, beta polypeptide 2 // 19q13.32 // 114336 /	CGB2	NM_033378	0.0143445	0.0143445	1.40899	1.40899	PFS>6months up vs PFS<6months	8.43269	0.790542	1.03122	1
25374	8108627	NR_026703 // VTRNA1-1 // vault RNA 1-1 // 5q31.3 // 56664	VTRNA1-1	NR_026703	0.0143567	0.0143567	2.29171	2.29171	PFS>6months up vs PFS<6months	8.42992	4.62463	6.03457	1
7146	7926356	NM_001001484 // PTER // phosphotriesterase related // 10p12 // 9317 /// NM_030664 // PT	PTER	NM_001001484	0.0143767	0.0143767	0.616543	-1.62195	PFS>6months down vs PFS<6months	8.42541	1.57281	2.05342	1
29203	8144857	NM_001160170 // NAT1 // N-acetyltransferase 1 (arylamine N-acetyltransferase) // 8p22 /	NAT1	NM_001160170	0.0143779	0.0143779	0.733007	-1.36424	PFS>6months down vs PFS<6months	8.42512	0.648722	0.846984	1
28787	8140995	NM_001164737 // CALCR // calcitonin receptor // 7q21.3 // 799 /// NM_001742 // CALCR //	CALCR	NM_001164737	0.0144137	0.0144137	1.19459	1.19459	PFS>6months up vs PFS<6months	8.41707	0.212591	0.277829	1
13458	7988672	NM_002112 // HDC // histidine decarboxylase // 15q21-q22 // 3067 /// ENST00000267845 //	HDC	NM_002112	0.014429	0.014429	1.19657	1.19657	PFS>6months up vs PFS<6months	8.41362	0.216571	0.283146	1
7525	7930194	NM_017649 // CNNM2 // cyclin M2 // 10q24.32 // 54805 /// NM_199076 // CNNM2 // cyclin M	CNNM2	NM_017649	0.0144881	0.0144881	0.712338	-1.40383	PFS>6months down vs PFS<6months	8.40038	0.773704	1.01314	1
32407	8174389	NM_033641 // COL4A6 // collagen, type IV, alpha 6 // Xq22 // 1288 /// NM_001847 // COL4	COL4A6	NM_033641	0.0144924	0.0144924	1.19519	1.19519	PFS>6months up vs PFS<6months	8.3994	0.213789	0.279982	1
31433	8165890	NM_001001888 // VCX3B // variable charge, X-linked 3B // Xp22.31 // 425054 /// NM_01345	VCX3B	NM_001001888	0.0144926	0.0144926	1.25399	1.25399	PFS>6months up vs PFS<6months	8.39937	0.34446	0.451112	1
30130	8153067	NR_029599 // MIR30D // microRNA 30d // 8q24.22 // 407033	MIR30D	NR_029599	0.0145007	0.0145007	1.20989	1.20989	PFS>6months up vs PFS<6months	8.39755	0.244098	0.319745	1
28733	8140371	NM_031925 // TMEM120A // transmembrane protein 120A // 7q11.23 // 83862 /// BC029487 //	TMEM120A	NM_031925	0.0145215	0.0145215	0.645807	-1.54845	PFS>6months down vs PFS<6months	8.39291	1.28566	1.68502	1
23543	8091243	NM_013363 // PCOLCE2 // procollagen C-endopeptidase enhancer 2 // 3q21-q24 // 26577 ///	PCOLCE2	NM_013363	0.0145673	0.0145673	0.461949	-2.16474	PFS>6months down vs PFS<6months	8.3827	4.01077	5.26304	1
11640	7971184	NM_005830 // MRPS31 // mitochondrial ribosomal protein S31 // 13q14.11 // 10240 /// ENS	MRPS31	NM_005830	0.0145794	0.0145794	0.747318	-1.33812	PFS>6months down vs PFS<6months	8.38003	0.570468	0.748821	1
29820	8150375	NR_024107 // ADAM3A // ADAM metallopeptidase domain 3A // 8p11.23 // 1587 /// NR_001569	ADAM3A	NR_024107	0.0145901	0.0145901	1.10333	1.10333	PFS>6months up vs PFS<6months	8.37764	0.0650172	0.0853688	1
21210	8067506	NM_080833 // C20orf151 // chromosome 20 open reading frame 151 // 20q13.33 // 140893 //	C20orf151	NM_080833	0.0145911	0.0145911	1.24172	1.24172	PFS>6months up vs PFS<6months	8.37743	0.315193	0.413865	1
31344	8165107	NM_052813 // CARD9 // caspase recruitment domain family, member 9 // 9q34.3 // 64170 //	CARD9	NM_052813	0.0145986	0.0145986	1.24581	1.24581	PFS>6months up vs PFS<6months	8.37577	0.32483	0.426603	1
25593	8110721	NM_024786 // ZDHHC11 // zinc finger, DHHC-type containing 11 // 5p15.33 // 79844 /// EN	ZDHHC11	NM_024786	0.0146202	0.0146202	1.44315	1.44315	PFS>6months up vs PFS<6months	8.37099	0.904845	1.18902	1
24898	8103853	NR_027107 // MGC45800 // hypothetical LOC90768 // 4q34.3 // 90768	MGC45800	NR_027107	0.014641	0.014641	1.216	1.216	PFS>6months up vs PFS<6months	8.36638	0.257177	0.338133	1
17586	8031084	NM_031895 // CACNG8 // calcium channel, voltage-dependent, gamma subunit 8 // 19q13.4 /	CACNG8	NM_031895	0.0146968	0.0146968	1.32835	1.32835	PFS>6months up vs PFS<6months	8.35408	0.542127	0.71383	1
6097	7915949	NM_001194986 // LOC388630 // UPF0632 protein A // 1p33 // 388630	LOC388630	NM_001194986	0.0147138	0.0147138	1.19544	1.19544	PFS>6months up vs PFS<6months	8.35034	0.214282	0.282276	1
26623	8120378	NM_020931 // KIAA1586 // KIAA1586 // 6p12.1 // 57691 /// ENST00000370733 // KIAA1586 //	KIAA1586	NM_020931	0.0147253	0.0147253	0.57906	-1.72694	PFS>6months down vs PFS<6months	8.34782	2.00723	2.64494	1
23504	8090817	NM_025041 // C3orf36 // chromosome 3 open reading frame 36 // 3q22.1 // 80111 /// ENST0	C3orf36	NM_025041	0.014753	0.014753	1.1494	1.1494	PFS>6months up vs PFS<6months	8.34177	0.130366	0.171909	1
12943	7983132	NM_020759 // STARD9 // StAR-related lipid transfer (START) domain containing 9 // 15q15	STARD9	NM_020759	0.0147541	0.0147541	0.713804	-1.40094	PFS>6months down vs PFS<6months	8.34152	0.76435	1.00795	1
11852	7973020	ENST00000357151 // OR4Q2 // olfactory receptor, family 4, subfamily Q, member 2 (gene/p	OR4Q2	ENST00000357151	0.0147757	0.0147757	1.13103	1.13103	PFS>6months up vs PFS<6months	8.3368	0.101947	0.134514	1
20152	8056184	NM_000888 // ITGB6 // integrin, beta 6 // 2q24.2 // 3694 /// ENST00000283249 // ITGB6 /	ITGB6	NM_000888	0.0147786	0.0147786	3.3674	3.3674	PFS>6months up vs PFS<6months	8.33615	9.91271	13.0803	1
19615	8050908	NM_000182 // HADHA // hydroxyacyl-CoA dehydrogenase/3-ketoacyl-CoA thiolase/enoyl-CoA h	HADHA	NM_000182	0.0147819	0.0147819	0.755392	-1.32382	PFS>6months down vs PFS<6months	8.33545	0.529149	0.6983	1
7604	7931155	NM_001029888 // FAM24A // family with sequence similarity 24, member A // 10q26.13 // 1	FAM24A	NM_001029888	0.0147957	0.0147957	1.20607	1.20607	PFS>6months up vs PFS<6months	8.33243	0.23608	0.311659	1
7627	7931405	NM_018461 // PPP2R2D // protein phosphatase 2, regulatory subunit B, delta // 10q26.3 /	PPP2R2D	NM_018461	0.0147997	0.0147997	0.769881	-1.2989	PFS>6months down vs PFS<6months	8.33155	0.459897	0.607195	1
24081	8096411	NM_145715 // TIGD2 // tigger transposable element derived 2 // 4q22.1 // 166815 /// ENS	TIGD2	NM_145715	0.0148085	0.0148085	0.59543	-1.67946	PFS>6months down vs PFS<6months	8.32964	1.80761	2.3871	1
21470	8069855	NM_181617 // KRTAP21-2 // keratin associated protein 21-2 // 21q22.1 // 337978 /// ENST	KRTAP21-2	NM_181617	0.0148158	0.0148158	1.18474	1.18474	PFS>6months up vs PFS<6months	8.32806	0.19325	0.255251	1
27723	8131296	NR_015343 // LOC389458 // hypothetical LOC389458 // 7p22.1 // 389458	LOC389458	NR_015343	0.0149134	0.0149134	1.38869	1.38869	PFS>6months up vs PFS<6months	8.30688	0.725048	0.960112	1
16210	8017378	NM_001915 // CYB561 // cytochrome b-561 // 17q23.3 // 1534 /// NM_001017916 // CYB561 /	CYB561	NM_001915	0.0149158	0.0149158	1.37723	1.37723	PFS>6months up vs PFS<6months	8.30636	0.688896	0.912295	1
12249	7976844	NR_029698 // MIR134 // microRNA 134 // 14q32.31 // 406924	MIR134	NR_029698	0.0149201	0.0149201	1.33221	1.33221	PFS>6months up vs PFS<6months	8.30542	0.553264	0.732762	1
20840	8063869	AK126744 // FLJ44790 // hypothetical FLJ44790 // 20q13.33 // 400850 /// ENST00000370795	FLJ44790	AK126744	0.0149261	0.0149261	1.32541	1.32541	PFS>6months up vs PFS<6months	8.30413	0.533694	0.706953	1
29163	8144557	NM_012331 // MSRA // methionine sulfoxide reductase A // 8p23.1 // 4482 /// NM_00113567	MSRA	NM_012331	0.014936	0.014936	0.605399	-1.6518	PFS>6months down vs PFS<6months	8.30199	1.69369	2.24411	1
27327	8127051	NM_012288 // TRAM2 // translocation associated membrane protein 2 // 6p21.1-p12 // 9697	TRAM2	NM_012288	0.0149853	0.0149853	0.613617	-1.62968	PFS>6months down vs PFS<6months	8.29138	1.6039	2.12786	1
9058	7945349	NM_016526 // BET1L // blocked early in transport 1 homolog (S. cerevisiae)-like // 11p1	BET1L	NM_016526	0.0149883	0.0149883	0.715313	-1.39799	PFS>6months down vs PFS<6months	8.29074	0.754803	1.00146	1
16949	8024687	NM_014428 // TJP3 // tight junction protein 3 (zona occludens 3) // 19p13.3 // 27134 //	TJP3	NM_014428	0.0150081	0.0150081	1.5999	1.5999	PFS>6months up vs PFS<6months	8.2865	1.48504	1.97134	1
23831	8094122	NR_027279 // USP17L6P // ubiquitin specific peptidase 17-like 6 (pseudogene) // 4p16.1	USP17L6P	NR_027279	0.0150393	0.0150393	2.2984	2.2984	PFS>6months up vs PFS<6months	8.27981	4.65721	6.18726	1
20408	8059532	NM_020161 // C2orf83 // chromosome 2 open reading frame 83 // 2q36.3 // 56918 /// NM_00	C2orf83	NM_020161	0.0150572	0.0150572	1.24774	1.24774	PFS>6months up vs PFS<6months	8.27598	0.329413	0.437839	1
8721	7942118	NM_138768 // MYEOV // myeloma overexpressed (in a subset of t(11;14) positive multiple	MYEOV	NM_138768	0.0150719	0.0150719	1.41957	1.41957	PFS>6months up vs PFS<6months	8.27284	0.825415	1.09752	1
11750	7972177	NM_006237 // POU4F1 // POU class 4 homeobox 1 // 13q31.1 // 5457 /// ENST00000377208 //	POU4F1	NM_006237	0.0150936	0.0150936	1.22398	1.22398	PFS>6months up vs PFS<6months	8.26823	0.274682	0.365436	1
20519	8060627	NM_139321 // ATRN // attractin // 20p13 // 8455 /// NM_139322 // ATRN // attractin // 2	ATRN	NM_139321	0.0151028	0.0151028	0.580659	-1.72218	PFS>6months down vs PFS<6months	8.26627	1.98702	2.64414	1
8301	7938172	NM_178168 // OR10A5 // olfactory receptor, family 10, subfamily A, member 5 // 11p15.4	OR10A5	NM_178168	0.0151057	0.0151057	1.10791	1.10791	PFS>6months up vs PFS<6months	8.26564	0.070616	0.0939765	1
4449	7899093	NM_024869 // GRRP1 // glycine/arginine rich protein 1 // 1p36.11 // 79927 /// ENST00000	GRRP1	NM_024869	0.0151086	0.0151086	1.30694	1.30694	PFS>6months up vs PFS<6months	8.26503	0.481862	0.641314	1
14980	8004889	NM_145054 // WDR16 // WD repeat domain 16 // 17p13.1 // 146845 /// NM_001080556 // WDR1	WDR16	NM_145054	0.0151135	0.0151135	1.16085	1.16085	PFS>6months up vs PFS<6months	8.26398	0.149589	0.199115	1
22017	8075063	NM_022081 // HPS4 // Hermansky-Pudlak syndrome 4 // 22cen-q12.3 // 89781 /// NM_152841	HPS4	NM_022081	0.0151174	0.0151174	0.803887	-1.24396	PFS>6months down vs PFS<6months	8.26316	0.320441	0.426574	1
14711	8001953	NM_178516 // EXOC3L // exocyst complex component 3-like // 16q22.1 // 283849 /// ENST00	EXOC3L	NM_178516	0.0151178	0.0151178	1.23962	1.23962	PFS>6months up vs PFS<6months	8.26307	0.310268	0.413036	1
9083	7945645	NM_001005922 // KRTAP5-1 // keratin associated protein 5-1 // 11p15.5 // 387264 /// ENS	KRTAP5-1	NM_001005922	0.0151194	0.0151194	1.38747	1.38747	PFS>6months up vs PFS<6months	8.26273	0.721169	0.960077	1
29087	8143949	NM_144727 // CRYGN // crystallin, gamma N // 7q36.1 // 155051 /// ENST00000337323 // CR	CRYGN	NM_144727	0.015133	0.015133	1.4231	1.4231	PFS>6months up vs PFS<6months	8.25985	0.837168	1.11489	1
10015	7954012	NM_058169 // LOH12CR1 // loss of heterozygosity, 12, chromosomal region 1 // 12p12 // 1	LOH12CR1	NM_058169	0.0151366	0.0151366	0.730365	-1.36918	PFS>6months down vs PFS<6months	8.25909	0.663895	0.884219	1
31744	8168578	NR_024062 // UBE2DNL // ubiquitin-conjugating enzyme E2D N-terminal like (pseudogene) /	UBE2DNL	NR_024062	0.0151578	0.0151578	1.23341	1.23341	PFS>6months up vs PFS<6months	8.25457	0.295923	0.394346	1
18250	8037695	NM_004819 // SYMPK // symplekin // 19q13.3 // 8189 /// ENST00000245934 // SYMPK // symp	SYMPK	NM_004819	0.0151851	0.0151851	0.681463	-1.46743	PFS>6months down vs PFS<6months	8.2488	0.989043	1.31892	1
24672	8101844	NM_000671 // ADH5 // alcohol dehydrogenase 5 (class III), chi polypeptide // 4q23 // 12	ADH5	NM_000671	0.0152036	0.0152036	0.652268	-1.53311	PFS>6months down vs PFS<6months	8.2449	1.22778	1.63805	1
7109	7925929	NM_003739 // AKR1C3 // aldo-keto reductase family 1, member C3 (3-alpha hydroxysteroid	AKR1C3	NM_003739	0.0152101	0.0152101	0.245687	-4.07023	PFS>6months down vs PFS<6months	8.24352	13.2496	17.68	1
16576	8021181	NR_003003 // SCARNA17 // small Cajal body-specific RNA 17 // 18q21.1 // 677769	SCARNA17	NR_003003	0.0152675	0.0152675	0.540529	-1.85004	PFS>6months down vs PFS<6months	8.23143	2.54506	3.40106	1
24646	8101624	NM_020803 // KLHL8 // kelch-like 8 (Drosophila) // 4q22.1 // 57563 /// ENST00000273963	KLHL8	NM_020803	0.0152689	0.0152689	0.689216	-1.45092	PFS>6months down vs PFS<6months	8.23115	0.931556	1.24492	1
26677	8121031	NM_006416 // SLC35A1 // solute carrier family 35 (CMP-sialic acid transporter), member	SLC35A1	NM_006416	0.0153273	0.0153273	0.614833	-1.62646	PFS>6months down vs PFS<6months	8.21891	1.59092	2.12926	1
29430	8147057	NM_152284 // CHMP4C // chromatin modifying protein 4C // 8q21.13 // 92421 /// ENST00000	CHMP4C	NM_152284	0.0153285	0.0153285	2.53755	2.53755	PFS>6months up vs PFS<6months	8.21865	5.83095	7.80426	1
17530	8030736	NM_033068 // ACPT // acid phosphatase, testicular // 19q13.4 // 93650 /// ENST000002705	ACPT	NM_033068	0.0153471	0.0153471	1.35728	1.35728	PFS>6months up vs PFS<6months	8.21476	0.627511	0.840271	1
5172	7906205	NM_021948 // BCAN // brevican // 1q31 // 63827 /// NM_198427 // BCAN // brevican // 1q3	BCAN	NM_021948	0.0153685	0.0153685	1.2738	1.2738	PFS>6months up vs PFS<6months	8.21031	0.393817	0.527628	1
20860	8064108	BC000912 // C20orf195 // chromosome 20 open reading frame 195 // 20q13.33 // 79025 ///	C20orf195	BC000912	0.0153838	0.0153838	1.24322	1.24322	PFS>6months up vs PFS<6months	8.20712	0.3187	0.427153	1
20951	8065071	NM_198391 // FLRT3 // fibronectin leucine rich transmembrane protein 3 // 20p11 // 2376	FLRT3	NM_198391	0.0154085	0.0154085	0.482294	-2.07342	PFS>6months down vs PFS<6months	8.20198	3.57561	4.79539	1
16140	8016609	NM_005220 // DLX3 // distal-less homeobox 3 // 17q21 // 1747 /// ENST00000434704 // DLX	DLX3	NM_005220	0.0154144	0.0154144	1.71245	1.71245	PFS>6months up vs PFS<6months	8.20074	1.94578	2.60996	1
27083	8124547	NM_033057 // OR2B2 // olfactory receptor, family 2, subfamily B, member 2 // 6p22.3-p21	OR2B2	NM_033057	0.0154251	0.0154251	1.18616	1.18616	PFS>6months up vs PFS<6months	8.19853	0.19598	0.262947	1
14782	8002713	NM_001011880 // CLEC18B // C-type lectin domain family 18, member B // 16q22.3 // 49719	CLEC18B	NM_001011880	0.0154333	0.0154333	1.54651	1.54651	PFS>6months up vs PFS<6months	8.19682	1.2783	1.71545	1
5190	7906374	NM_001005184 // OR6K6 // olfactory receptor, family 6, subfamily K, member 6 // 1q23.1	OR6K6	NM_001005184	0.015442	0.015442	1.15841	1.15841	PFS>6months up vs PFS<6months	8.19503	0.14541	0.19518	1
25497	8109821	NM_006013 // RPL10 // ribosomal protein L10 // Xq28 // 6134 /// ENST00000424325 // RPL1	RPL10	NM_006013	0.0154584	0.0154584	0.764172	-1.30861	PFS>6months down vs PFS<6months	8.19162	0.486451	0.653224	1
23159	8086981	NM_033199 // UCN2 // urocortin 2 // 3p21.3 // 90226 /// ENST00000273610 // UCN2 // uroc	UCN2	NM_033199	0.0154634	0.0154634	1.42469	1.42469	PFS>6months up vs PFS<6months	8.19059	0.84247	1.13144	1
21875	8073842	NM_017931 // TTC38 // tetratricopeptide repeat domain 38 // 22q13 // 55020 /// BC018918	TTC38	NM_017931	0.0154716	0.0154716	0.525752	-1.90204	PFS>6months down vs PFS<6months	8.18891	2.77956	3.73373	1
27134	8124926	NM_004640 // BAT1 // HLA-B associated transcript 1 // 6p21.3 // 7919 /// NM_080598 // B	BAT1	NM_004640	0.015497	0.015497	0.665811	-1.50193	PFS>6months down vs PFS<6months	8.18366	1.11252	1.49539	1
6894	7923958	NM_023938 // C1orf116 // chromosome 1 open reading frame 116 // 1q32.1 // 79098 /// NM_	C1orf116	NM_023938	0.0155331	0.0155331	3.54447	3.54447	PFS>6months up vs PFS<6months	8.17622	10.7672	14.4858	1
28520	8138765	NM_005523 // HOXA11 // homeobox A11 // 7p15.2 // 3207 /// ENST00000006015 // HOXA11 //	HOXA11	NM_005523	0.0155537	0.0155537	1.45421	1.45421	PFS>6months up vs PFS<6months	8.17197	0.942904	1.26921	1
7922	7934278	NM_000917 // P4HA1 // prolyl 4-hydroxylase, alpha polypeptide I // 10q21.3-q23.1 // 503	P4HA1	NM_000917	0.0156156	0.0156156	0.422461	-2.36708	PFS>6months down vs PFS<6months	8.15929	4.99259	6.73079	1
14893	8003824	NM_004937 // CTNS // cystinosis, nephropathic // 17p13 // 1497 /// NM_001031681 // CTNS	CTNS	NM_004937	0.0156202	0.0156202	0.682859	-1.46443	PFS>6months down vs PFS<6months	8.15835	0.97852	1.31935	1
8939	7944195	NM_004788 // UBE4A // ubiquitination factor E4A (UFD2 homolog, yeast) // 11q23.3 // 935	UBE4A	NM_004788	0.0156242	0.0156242	0.656036	-1.52431	PFS>6months down vs PFS<6months	8.15752	1.1949	1.61126	1
15743	8012918	NM_173622 // CDRT4 // CMT1A duplicated region transcript 4 // 17p12 // 284040 /// ENST0	CDRT4	NM_173622	0.0156256	0.0156256	0.709767	-1.40891	PFS>6months down vs PFS<6months	8.15724	0.790284	1.0657	1
12106	7975562	NM_173462 // PAPLN // papilin, proteoglycan-like sulfated glycoprotein // 14q24.2 // 89	PAPLN	NM_173462	0.0156511	0.0156511	1.36301	1.36301	PFS>6months up vs PFS<6months	8.15203	0.644938	0.870251	1
31319	8164843	NM_014581 // OBP2B // odorant binding protein 2B // 9q34 // 29989 /// ENST00000372034 /	OBP2B	NM_014581	0.0156601	0.0156601	1.27209	1.27209	PFS>6months up vs PFS<6months	8.1502	0.389454	0.52563	1
9194	7946332	NM_001003745 // OR10A3 // olfactory receptor, family 10, subfamily A, member 3 // 11p15	OR10A3	NM_001003745	0.0156695	0.0156695	1.12292	1.12292	PFS>6months up vs PFS<6months	8.14829	0.0903821	0.122014	1
4265	7897288	NM_031475 // ESPN // espin // 1p36.31 // 83715 /// ENST00000377828 // ESPN // espin //	ESPN	NM_031475	0.0157086	0.0157086	1.3778	1.3778	PFS>6months up vs PFS<6months	8.14034	0.690693	0.93333	1
4599	7900603	ENST00000438946 // C1orf50 // chromosome 1 open reading frame 50 // 1p34.2 // 79078	C1orf50	ENST00000438946	0.0157399	0.0157399	1.29754	1.29754	PFS>6months up vs PFS<6months	8.13399	0.456211	0.616958	1
31447	8166028	NM_014728 // FRMPD4 // FERM and PDZ domain containing 4 // Xp22.2 // 9758 /// ENST00000	FRMPD4	NM_014728	0.0157693	0.0157693	1.181	1.181	PFS>6months up vs PFS<6months	8.12805	0.186109	0.251868	1
17844	8033742	BC137147 // OR7D4 // olfactory receptor, family 7, subfamily D, member 4 // 19p13.2 //	OR7D4	BC137147	0.0157786	0.0157786	1.48292	1.48292	PFS>6months up vs PFS<6months	8.12616	1.04395	1.41315	1
15679	8012140	NM_015982 // YBX2 // Y box binding protein 2 // 17p13.1 // 51087 /// ENST00000007699 //	YBX2	NM_015982	0.0157912	0.0157912	1.25502	1.25502	PFS>6months up vs PFS<6months	8.12361	0.346972	0.469827	1
25150	8106336	NM_014979 // SV2C // synaptic vesicle glycoprotein 2C // 5q13.3 // 22987 /// ENST000005	SV2C	NM_014979	0.0157987	0.0157987	1.34589	1.34589	PFS>6months up vs PFS<6months	8.1221	0.593377	0.803629	1
13661	7991047	AK097109 // LOC100131860 // hypothetical protein LOC100131860 // 15q25.2 // 100131860	LOC100131860	AK097109	0.0158157	0.0158157	0.596588	-1.6762	PFS>6months down vs PFS<6months	8.11867	1.79409	2.43081	1
14832	8003230	NR_024406 // LOC732275 // similar to hCG1645603 // 16q24.1 // 732275 /// ENST0000030448	LOC732275	NR_024406	0.0158377	0.0158377	1.34151	1.34151	PFS>6months up vs PFS<6months	8.11425	0.580425	0.786847	1
7769	7932885	NM_018287 // ARHGAP12 // Rho GTPase activating protein 12 // 10p11.22 // 94134 /// ENST	ARHGAP12	NM_018287	0.0158491	0.0158491	0.653765	-1.5296	PFS>6months down vs PFS<6months	8.11196	1.21464	1.64708	1
15541	8010405	NM_001166347 // SLC26A11 // solute carrier family 26, member 11 // 17q25.3 // 284129 //	SLC26A11	NM_001166347	0.0158773	0.0158773	0.747245	-1.33825	PFS>6months down vs PFS<6months	8.10629	0.570847	0.774622	1
24359	8098895	NM_001013622 // FAM53A // family with sequence similarity 53, member A // 4p16.3 // 152	FAM53A	NM_001013622	0.0159023	0.0159023	1.22672	1.22672	PFS>6months up vs PFS<6months	8.10129	0.280795	0.381265	1
4683	7901479	NM_024646 // ZYG11B // zyg-11 homolog B (C. elegans) // 1p32.3 // 79699 /// ENST0000029	ZYG11B	NM_024646	0.0159039	0.0159039	0.681759	-1.46679	PFS>6months down vs PFS<6months	8.10098	0.986807	1.33995	1
31336	8165024	NM_001048265 // C9orf116 // chromosome 9 open reading frame 116 // 9q34.3 // 138162 ///	C9orf116	NM_001048265	0.0159044	0.0159044	1.25821	1.25821	PFS>6months up vs PFS<6months	8.10087	0.354754	0.481713	1
19532	8049965	NM_001077710 // FAM110C // family with sequence similarity 110, member C // 2p25.3 // 6	FAM110C	NM_001077710	0.0159158	0.0159158	1.65669	1.65669	PFS>6months up vs PFS<6months	8.09859	1.71369	2.32764	1
13622	7990700	NM_025234 // WDR61 // WD repeat domain 61 // 15q25.1 // 80349 /// ENST00000267973 // WD	WDR61	NM_025234	0.0159307	0.0159307	0.674336	-1.48294	PFS>6months down vs PFS<6months	8.09562	1.04401	1.41856	1
10548	7959772	NM_006312 // NCOR2 // nuclear receptor corepressor 2 // 12q24 // 9612 /// NM_001077261	NCOR2	NM_006312	0.0159696	0.0159696	1.16219	1.16219	PFS>6months up vs PFS<6months	8.08785	0.151917	0.206617	1
15965	8015078	NM_181539 // KRT26 // keratin 26 // 17q21.2 // 353288 /// ENST00000335552 // KRT26 // k	KRT26	NM_181539	0.016006	0.016006	1.1219	1.1219	PFS>6months up vs PFS<6months	8.08062	0.0889644	0.121106	1
18915	8043747	NM_144992 // VWA3B // von Willebrand factor A domain containing 3B // 2q11.2 // 200403	VWA3B	NM_144992	0.0160246	0.0160246	1.22052	1.22052	PFS>6months up vs PFS<6months	8.07693	0.267032	0.363671	1
20251	8057689	NM_022353 // OSGEPL1 // O-sialoglycoprotein endopeptidase-like 1 // 2q32.2 // 64172 ///	OSGEPL1	NM_022353	0.0160431	0.0160431	0.594238	-1.68283	PFS>6months down vs PFS<6months	8.07326	1.82161	2.48198	1
30186	8153835	NM_032902 // PPP1R16A // protein phosphatase 1, regulatory (inhibitor) subunit 16A // 8	PPP1R16A	NM_032902	0.0160473	0.0160473	1.35186	1.35186	PFS>6months up vs PFS<6months	8.07244	0.611177	0.832827	1
28141	8135211	NR_026879 // FAM185A // family with sequence similarity 185, member A // 7q22.1 // 2222	FAM185A	NR_026879	0.0160778	0.0160778	0.564266	-1.77221	PFS>6months down vs PFS<6months	8.0664	2.20188	3.00267	1
12621	7980547	NM_005065 // SEL1L // sel-1 suppressor of lin-12-like (C. elegans) // 14q31 // 6400 ///	SEL1L	NM_005065	0.0160869	0.0160869	0.529721	-1.88779	PFS>6months down vs PFS<6months	8.0646	2.71491	3.7031	1
21925	8074349	NM_005137 // DGCR2 // DiGeorge syndrome critical region gene 2 // 22q11.21 // 9993 ///	DGCR2	NM_005137	0.016096	0.016096	0.726155	-1.37712	PFS>6months down vs PFS<6months	8.06282	0.688544	0.939372	1
16982	8025051	NM_006087 // TUBB4 // tubulin, beta 4 // 19p13.3 // 10382 /// ENST00000264071 // TUBB4	TUBB4	NM_006087	0.0161053	0.0161053	1.41063	1.41063	PFS>6months up vs PFS<6months	8.06097	0.795926	1.08612	1
29227	8145122	NM_001128431 // SLC39A14 // solute carrier family 39 (zinc transporter), member 14 // 8	SLC39A14	NM_001128431	0.016123	0.016123	0.310878	-3.2167	PFS>6months down vs PFS<6months	8.0575	9.1792	12.5313	1
31918	8170052	NM_001017417 // CT45A1 // cancer/testis antigen family 45, member A1 // Xq26.3 // 54146	CT45A1	NM_001017417	0.0161992	0.0161992	1.82728	1.82728	PFS>6months up vs PFS<6months	8.04253	2.44368	3.3423	1
12192	7976407	BC009073 // FAM181A // family with sequence similarity 181, member A // 14q32.12 // 900	FAM181A	BC009073	0.0162012	0.0162012	1.2683	1.2683	PFS>6months up vs PFS<6months	8.04214	0.379854	0.519563	1
11851	7973018	NM_001005486 // OR4K15 // olfactory receptor, family 4, subfamily K, member 15 // 14q11	OR4K15	NM_001005486	0.0162311	0.0162311	1.25226	1.25226	PFS>6months up vs PFS<6months	8.03631	0.340272	0.46576	1
12384	7978187	NM_014169 // CHMP4A // chromatin modifying protein 4A // 14q12 // 29082 /// NM_138476 /	CHMP4A	NM_014169	0.016247	0.016247	1.19835	1.19835	PFS>6months up vs PFS<6months	8.0332	0.220157	0.301465	1
6857	7923562	NM_003465 // CHIT1 // chitinase 1 (chitotriosidase) // 1q31-q32 // 1118 /// ENST0000036	CHIT1	NM_003465	0.016256	0.016256	1.25187	1.25187	PFS>6months up vs PFS<6months	8.03144	0.339326	0.464747	1
22420	8079334	NM_014240 // LIMD1 // LIM domains containing 1 // 3p21.3 // 8994 /// ENST00000273317 //	LIMD1	NM_014240	0.0162935	0.0162935	0.656866	-1.52238	PFS>6months down vs PFS<6months	8.02415	1.18774	1.62823	1
8117	7936578	NM_022063 // C10orf84 // chromosome 10 open reading frame 84 // 10q26.11 // 63877 /// N	C10orf84	NM_022063	0.0163019	0.0163019	0.768808	-1.30071	PFS>6months down vs PFS<6months	8.02251	0.464817	0.637329	1
26804	8122013	NM_032438 // L3MBTL3 // l(3)mbt-like 3 (Drosophila) // 6q23 // 84456 /// NM_001007102 /	L3MBTL3	NM_032438	0.0163075	0.0163075	0.409288	-2.44327	PFS>6months down vs PFS<6months	8.02142	5.36644	7.35915	1
6418	7919226	NM_006468 // POLR3C // polymerase (RNA) III (DNA directed) polypeptide C (62kD) // 1q21	POLR3C	NM_006468	0.0163762	0.0163762	0.694625	-1.43963	PFS>6months down vs PFS<6months	8.00812	0.892839	1.22641	1
13696	7991332	NM_018670 // MESP1 // mesoderm posterior 1 homolog (mouse) // 15q26.1 // 55897 /// ENST	MESP1	NM_018670	0.0163828	0.0163828	1.39206	1.39206	PFS>6months up vs PFS<6months	8.00685	0.735779	1.01083	1
13603	7990528	NM_005701 // SNUPN // snurportin 1 // 15q24.2 // 10073 /// NM_001042581 // SNUPN // snu	SNUPN	NM_005701	0.0163837	0.0163837	0.61159	-1.63508	PFS>6months down vs PFS<6months	8.00667	1.62571	2.23349	1
20709	8062576	NR_033905 // DHX35 // DEAH (Asp-Glu-Ala-His) box polypeptide 35 // 20q11.22-q12 // 6062	DHX35	NR_033905	0.0163838	0.0163838	0.627225	-1.59432	PFS>6months down vs PFS<6months	8.00665	1.46307	2.01005	1
25538	8110237	NM_133369 // UNC5A // unc-5 homolog A (C. elegans) // 5q35.2 // 90249 /// ENST000003295	UNC5A	NM_133369	0.0163958	0.0163958	1.18607	1.18607	PFS>6months up vs PFS<6months	8.00433	0.19582	0.269107	1
6783	7922727	NM_001102450 // RGS8 // regulator of G-protein signaling 8 // 1q25 // 85397 /// NM_0333	RGS8	NM_001102450	0.0164429	0.0164429	1.23814	1.23814	PFS>6months up vs PFS<6months	7.99527	0.306841	0.422156	1
30098	8152734	BC137357 // C8orf54 // chromosome 8 open reading frame 54 // 8q24.13 // 439941 /// AK09	C8orf54	BC137357	0.0164444	0.0164444	1.23882	1.23882	PFS>6months up vs PFS<6months	7.99498	0.308422	0.424346	1
9888	7952739	NM_014155 // ZBTB44 // zinc finger and BTB domain containing 44 // 11q24.3 // 29068 ///	ZBTB44	NM_014155	0.0164555	0.0164555	0.696911	-1.4349	PFS>6months down vs PFS<6months	7.99285	0.876811	1.20669	1
25487	8109697	NM_004060 // CCNG1 // cyclin G1 // 5q32-q34 // 900 /// NM_199246 // CCNG1 // cyclin G1	CCNG1	NM_004060	0.0164614	0.0164614	0.454704	-2.19923	PFS>6months down vs PFS<6months	7.99171	4.17665	5.74885	1
29368	8146533	NM_147189 // FAM110B // family with sequence similarity 110, member B // 8q12.1 // 9036	FAM110B	NM_147189	0.0164769	0.0164769	0.471732	-2.11985	PFS>6months down vs PFS<6months	7.98874	3.79607	5.22695	1
23290	8088671	NM_182522 // FAM19A4 // family with sequence similarity 19 (chemokine (C-C motif)-like)	FAM19A4	NM_182522	0.0164829	0.0164829	1.24413	1.24413	PFS>6months up vs PFS<6months	7.98758	0.320854	0.44186	1
12396	7978335	NM_020195 // SDR39U1 // short chain dehydrogenase/reductase family 39U, member 1 // 14q	SDR39U1	NM_020195	0.0164966	0.0164966	0.822479	-1.21584	PFS>6months down vs PFS<6months	7.98496	0.25683	0.353807	1
20122	8055862	NM_012097 // ARL5A // ADP-ribosylation factor-like 5A // 2q23.3 // 26225 /// NM_177985	ARL5A	NM_012097	0.0165268	0.0165268	0.767711	-1.30257	PFS>6months down vs PFS<6months	7.97919	0.469879	0.647769	1
7844	7933484	NM_001006939 // LRRC18 // leucine rich repeat containing 18 // 10q11.23 // 474354 /// E	LRRC18	NM_001006939	0.0165298	0.0165298	1.27993	1.27993	PFS>6months up vs PFS<6months	7.9786	0.409593	0.564701	1
5818	7912802	BC036435 // LOC100132147 // hypothetical LOC100132147 // 1p36.13 // 100132147 /// AK125	LOC100132147	BC036435	0.0165464	0.0165464	1.89669	1.89669	PFS>6months up vs PFS<6months	7.97543	2.75529	3.80019	1
13212	7985871	NR_029692 // MIR9-3 // microRNA 9-3 // 15q26.1 // 407051	MIR9-3	NR_029692	0.0165571	0.0165571	1.24628	1.24628	PFS>6months up vs PFS<6months	7.97339	0.325934	0.449655	1
17252	8027701	NM_020895 // GRAMD1A // GRAM domain containing 1A // 19q13.13 // 57655 /// NM_001136199	GRAMD1A	NM_020895	0.0166349	0.0166349	0.609534	-1.6406	PFS>6months down vs PFS<6months	7.9586	1.64805	2.27786	1
7375	7928602	NM_005411 // SFTPA1 // surfactant protein A1 // 10q22.3 // 653509 /// NM_001093770 // S	SFTPA1	NM_005411	0.0166458	0.0166458	1.20183	1.20183	PFS>6months up vs PFS<6months	7.95654	0.227271	0.314204	1
7378	7928632	NM_005411 // SFTPA1 // surfactant protein A1 // 10q22.3 // 653509 /// NM_001093770 // S	SFTPA1	NM_005411	0.0166458	0.0166458	1.20183	1.20183	PFS>6months up vs PFS<6months	7.95654	0.227271	0.314204	1
13260	7986407	AY956768 // HSP90B2P // heat shock protein 90kDa beta (Grp94), member 2 (pseudogene) //	HSP90B2P	AY956768	0.0166472	0.0166472	0.671494	-1.48922	PFS>6months down vs PFS<6months	7.95627	1.06652	1.47452	1
15988	8015230	NM_031854 // KRTAP4-12 // keratin associated protein 4-12 // 17q12-q21 // 83755 /// NM_	KRTAP4-12	NM_031854	0.0166602	0.0166602	1.68618	1.68618	PFS>6months up vs PFS<6months	7.95381	1.83556	2.53855	1
15026	8005313	NM_001388 // DRG2 // developmentally regulated GTP binding protein 2 // 17p11.2 // 1819	DRG2	NM_001388	0.0166947	0.0166947	0.764292	-1.3084	PFS>6months down vs PFS<6months	7.9473	0.485881	0.672517	1
8247	7937940	AF143328 // OR52K3P // olfactory receptor, family 52, subfamily K, member 3 pseudogene	OR52K3P	AF143328	0.0167099	0.0167099	1.63838	1.63838	PFS>6months up vs PFS<6months	7.94442	1.63904	2.26945	1
12010	7974387	NM_145251 // STYX // serine/threonine/tyrosine interacting protein // --- // 6815 /// N	STYX	NM_145251	0.0167105	0.0167105	0.616122	-1.62305	PFS>6months down vs PFS<6months	7.9443	1.57725	2.18393	1
31995	8170580	NM_001080848 // CSAG2 // CSAG family, member 2 // Xq28 // 728461 /// NM_004909 // CSAG2	CSAG2	NM_001080848	0.0167234	0.0167234	1.22512	1.22512	PFS>6months up vs PFS<6months	7.94187	0.277213	0.383957	1
17485	8030171	NM_000146 // FTL // ferritin, light polypeptide // 19q13.33 // 2512 /// ENST00000331825	FTL	NM_000146	0.0167502	0.0167502	0.493726	-2.02541	PFS>6months down vs PFS<6months	7.93683	3.34955	4.64228	1
16828	8023497	NM_005603 // ATP8B1 // ATPase, aminophospholipid transporter, class I, type 8B, member	ATP8B1	NM_005603	0.0167674	0.0167674	3.30107	3.30107	PFS>6months up vs PFS<6months	7.93359	9.59053	13.2974	1
27571	8129706	NM_006620 // HBS1L // HBS1-like (S. cerevisiae) // 6q23.3 // 10767 /// NM_001145158 //	HBS1L	NM_006620	0.0167741	0.0167741	0.642699	-1.55594	PFS>6months down vs PFS<6months	7.93234	1.31418	1.82241	1
7216	7927071	NM_001007094 // ZNF37A // zinc finger protein 37A // 10p11.2 // 7587 /// NM_003421 // Z	ZNF37A	NM_001007094	0.0168022	0.0168022	0.544971	-1.83496	PFS>6months down vs PFS<6months	7.92707	2.47779	3.43831	1
23389	8089544	NM_199511 // CCDC80 // coiled-coil domain containing 80 // 3q13.2 // 151887 /// NM_1995	CCDC80	NM_199511	0.0168176	0.0168176	0.342172	-2.92251	PFS>6months down vs PFS<6months	7.9242	7.73397	10.7359	1
29535	8148184	NM_032899 // FAM83A // family with sequence similarity 83, member A // 8q24.13 // 84985	FAM83A	NM_032899	0.0168601	0.0168601	3.41369	3.41369	PFS>6months up vs PFS<6months	7.91625	10.1369	14.0857	1
15204	8006877	NM_006804 // STARD3 // StAR-related lipid transfer (START) domain containing 3 // 17q11	STARD3	NM_006804	0.016893	0.016893	0.723485	-1.3822	PFS>6months down vs PFS<6months	7.91011	0.70449	0.979682	1
18344	8038643	NM_017509 // KLK15 // kallikrein-related peptidase 15 // 19q13.41 // 55554 /// NM_13856	KLK15	NM_017509	0.0168988	0.0168988	1.28164	1.28164	PFS>6months up vs PFS<6months	7.90904	0.414038	0.57585	1
4405	7898707	NM_001013693 // LDLRAD2 // low density lipoprotein receptor class A domain containing 2	LDLRAD2	NM_001013693	0.0169063	0.0169063	1.32391	1.32391	PFS>6months up vs PFS<6months	7.90764	0.529423	0.736459	1
23145	8086754	NM_012235 // SCAP // SREBF chaperone // 3p21.31 // 22937 /// ENST00000265565 // SCAP //	SCAP	NM_012235	0.0169367	0.0169367	0.695337	-1.43815	PFS>6months down vs PFS<6months	7.902	0.887826	1.2359	1
14116	7995776	NM_005954 // MT3 // metallothionein 3 // 16q13 // 4504 /// ENST00000200691 // MT3 // me	MT3	NM_005954	0.0169734	0.0169734	1.27519	1.27519	PFS>6months up vs PFS<6months	7.8952	0.397387	0.55366	1
26531	8119396	NM_001010873 // TSPO2 // translocator protein 2 // 6p21.1 // 222642 /// NM_001159726 //	TSPO2	NM_001010873	0.017002	0.017002	1.18342	1.18342	PFS>6months up vs PFS<6months	7.8899	0.190717	0.265896	1
4893	7903694	NM_031936 // GPR61 // G protein-coupled receptor 61 // 1p13.3 // 83873 /// ENST00000404	GPR61	NM_031936	0.0170172	0.0170172	1.32314	1.32314	PFS>6months up vs PFS<6months	7.8871	0.52722	0.735304	1
15291	8007701	NM_016438 // HIGD1B // HIG1 hypoxia inducible domain family, member 1B // 17q21.31 // 5	HIGD1B	NM_016438	0.0170318	0.0170318	1.26572	1.26572	PFS>6months up vs PFS<6months	7.88441	0.37339	0.520939	1
29390	8146717	NM_013257 // SGK3 // serum/glucocorticoid regulated kinase family, member 3 // 8q12 //	SGK3	NM_013257	0.0170419	0.0170419	0.712461	-1.40359	PFS>6months down vs PFS<6months	7.88255	0.772914	1.07859	1
19926	8054020	NM_001122646 // FAM178B // family with sequence similarity 178, member B // 2q11.2 // 5	FAM178B	NM_001122646	0.0170503	0.0170503	1.20707	1.20707	PFS>6months up vs PFS<6months	7.88101	0.238163	0.332418	1
5344	7907972	NR_034131 // NCRNA00272 // non-protein coding RNA 272 // 1q25.3 // 388719 /// BC140780	NCRNA00272	NR_034131	0.0170821	0.0170821	1.28296	1.28296	PFS>6months up vs PFS<6months	7.87514	0.417499	0.583163	1
22476	8080001	NM_016173 // HEMK1 // HemK methyltransferase family member 1 // 3p21.3 // 51409 /// NM_	HEMK1	NM_016173	0.0170839	0.0170839	0.787271	-1.27021	PFS>6months down vs PFS<6months	7.87482	0.384695	0.537365	1
18352	8038716	NM_012315 // KLK9 // kallikrein-related peptidase 9 // 19q13.41 // 284366 /// ENST00000	KLK9	NM_012315	0.0170951	0.0170951	1.38279	1.38279	PFS>6months up vs PFS<6months	7.87276	0.706357	0.986937	1
8269	7938000	NM_001004756 // OR51M1 // olfactory receptor, family 51, subfamily M, member 1 // 11p15	OR51M1	NM_001004756	0.017106	0.017106	1.33725	1.33725	PFS>6months up vs PFS<6months	7.87077	0.567929	0.793724	1
26438	8118302	NM_001039651 // C6orf26 // chromosome 6 open reading frame 26 // 6p21.33 // 401251 ///	C6orf26	NM_001039651	0.0171079	0.0171079	1.27029	1.27029	PFS>6months up vs PFS<6months	7.87042	0.38489	0.537937	1
8115	7936567	NM_014904 // RAB11FIP2 // RAB11 family interacting protein 2 (class I) // 10q26.11 // 2	RAB11FIP2	NM_014904	0.0171124	0.0171124	0.567594	-1.76182	PFS>6months down vs PFS<6months	7.8696	2.15686	3.01483	1
13580	7990231	NR_023318 // ADPGK // ADP-dependent glucokinase // 15q24.1 // 83440 /// NM_031284 // AD	ADPGK	NR_023318	0.0171246	0.0171246	0.587079	-1.70335	PFS>6months down vs PFS<6months	7.86736	1.90744	2.66695	1
18098	8036318	NM_001145345 // ZNF566 // zinc finger protein 566 // 19q13.12 // 84924 /// NM_001145344	ZNF566	NM_001145345	0.0171346	0.0171346	0.514197	-1.94478	PFS>6months down vs PFS<6months	7.86553	2.97503	4.16061	1
10016	7954021	NM_001310 // CREBL2 // cAMP responsive element binding protein-like 2 // 12p13 // 1389	CREBL2	NM_001310	0.0171499	0.0171499	0.652012	-1.53371	PFS>6months down vs PFS<6months	7.86273	1.23004	1.72083	1
8892	7943729	BC039669 // C11orf53 // chromosome 11 open reading frame 53 // 11q23.1 // 341032 /// EN	C11orf53	BC039669	0.0171841	0.0171841	1.26189	1.26189	PFS>6months up vs PFS<6months	7.85648	0.36385	0.509433	1
20686	8062347	NM_002895 // RBL1 // retinoblastoma-like 1 (p107) // 20q11.2 // 5933 /// NM_183404 // R	RBL1	NM_002895	0.0172032	0.0172032	1.35975	1.35975	PFS>6months up vs PFS<6months	7.85301	0.635003	0.889472	1
32142	8171921	NM_000109 // DMD // dystrophin // Xp21.2 // 1756 /// NM_004010 // DMD // dystrophin //	DMD	NM_000109	0.0172429	0.0172429	0.54009	-1.85154	PFS>6months down vs PFS<6months	7.84579	2.55178	3.57766	1
31376	8165538	NM_001033113 // ENTPD8 // ectonucleoside triphosphate diphosphohydrolase 8 // 9q34.3 //	ENTPD8	NM_001033113	0.0172656	0.0172656	1.21494	1.21494	PFS>6months up vs PFS<6months	7.84166	0.254906	0.357573	1
7681	7932014	NR_024256 // FLJ45983 // hypothetical LOC399717 // 10p14 // 399717 /// NR_024255 // FLJ	FLJ45983	NR_024256	0.0172869	0.0172869	1.30108	1.30108	PFS>6months up vs PFS<6months	7.83781	0.465808	0.65374	1
29309	8146069	NM_014237 // ADAM18 // ADAM metallopeptidase domain 18 // 8p11.22 // 8749 /// NM_001190	ADAM18	NM_014237	0.0172909	0.0172909	1.08919	1.08919	PFS>6months up vs PFS<6months	7.83708	0.0490847	0.0688945	1
22461	8079772	NM_001640 // APEH // N-acylaminoacyl-peptide hydrolase // 3p21.31 // 327 /// ENST000002	APEH	NM_001640	0.017381	0.017381	0.692018	-1.44505	PFS>6months down vs PFS<6months	7.82083	0.91136	1.28183	1
10607	7960407	NM_020996 // FGF6 // fibroblast growth factor 6 // 12p13 // 2251 /// ENST00000228837 //	FGF6	NM_020996	0.0173811	0.0173811	1.23589	1.23589	PFS>6months up vs PFS<6months	7.82079	0.301634	0.424251	1
8430	7939463	NR_029697 // MIR129-2 // microRNA 129-2 // 11p11.2 // 406918	MIR129-2	NR_029697	0.0173911	0.0173911	1.36252	1.36252	PFS>6months up vs PFS<6months	7.819	0.64344	0.905211	1
19955	8054356	NM_032718 // MFSD9 // major facilitator superfamily domain containing 9 // 2q12.1 // 84	MFSD9	NM_032718	0.0174147	0.0174147	0.731694	-1.36669	PFS>6months down vs PFS<6months	7.81476	0.656229	0.923704	1
30765	8159531	NM_207510 // LCNL1 // lipocalin-like 1 // 9q34.3 // 401562 /// ENST00000408973 // LCNL1	LCNL1	NM_207510	0.0174187	0.0174187	1.27549	1.27549	PFS>6months up vs PFS<6months	7.81404	0.398162	0.560501	1
20503	8060447	NM_198994 // TGM6 // transglutaminase 6 // 20p13 // 343641 /// ENST00000202625 // TGM6	TGM6	NM_198994	0.0174247	0.0174247	1.16754	1.16754	PFS>6months up vs PFS<6months	7.81297	0.161349	0.227165	1
17956	8034974	NM_024794 // EPHX3 // epoxide hydrolase 3 // 19p13.12 // 79852 /// NM_001142886 // EPHX	EPHX3	NM_024794	0.0174322	0.0174322	2.65574	2.65574	PFS>6months up vs PFS<6months	7.81161	6.41504	9.0334	1
5716	7911767	NM_033467 // MMEL1 // membrane metallo-endopeptidase-like 1 // 1p36 // 79258 /// ENST00	MMEL1	NM_033467	0.017454	0.017454	1.31928	1.31928	PFS>6months up vs PFS<6months	7.80772	0.516269	0.727352	1
18653	8041519	NM_001170792 // FAM82A1 // family with sequence similarity 82, member A1 // 2p22.2 // 1	FAM82A1	NM_001170792	0.0174582	0.0174582	0.608714	-1.64281	PFS>6months down vs PFS<6months	7.80697	1.65703	2.33476	1
9378	7948133	NM_001004742 // OR5M3 // olfactory receptor, family 5, subfamily M, member 3 // 11q12.1	OR5M3	NM_001004742	0.0174834	0.0174834	1.34323	1.34323	PFS>6months up vs PFS<6months	7.80246	0.5855	0.825446	1
16219	8017488	NM_022640 // CSH1 // chorionic somatomammotropin hormone 1 (placental lactogen) // 17q2	CSH1	NM_022640	0.0174964	0.0174964	1.26803	1.26803	PFS>6months up vs PFS<6months	7.80013	0.379197	0.534756	1
29370	8146550	NM_005625 // SDCBP // syndecan binding protein (syntenin) // 8q12 // 6386 /// NM_001007	SDCBP	NM_005625	0.0175007	0.0175007	0.502462	-1.9902	PFS>6months down vs PFS<6months	7.79936	3.18515	4.49224	1
5097	7905517	NM_178354 // LCE1F // late cornified envelope 1F // 1q21.3 // 353137 /// ENST0000033437	LCE1F	NM_178354	0.0175038	0.0175038	1.30781	1.30781	PFS>6months up vs PFS<6months	7.79881	0.484238	0.683004	1
30380	8155514	BC032035 // FAM27E3 // family with sequence similarity 27, member E3 // 9q13 // 1001319	FAM27E3	BC032035	0.0175217	0.0175217	1.50735	1.50735	PFS>6months up vs PFS<6months	7.79563	1.13231	1.59774	1
10944	7963865	NM_001005493 // OR6C6 // olfactory receptor, family 6, subfamily C, member 6 // 12q13.2	OR6C6	NM_001005493	0.0175554	0.0175554	1.21436	1.21436	PFS>6months up vs PFS<6months	7.78964	0.25365	0.358187	1
15482	8009713	NM_178233 // OTOP3 // otopetrin 3 // 17q25.1 // 347741 /// ENST00000328801 // OTOP3 //	OTOP3	NM_178233	0.0176055	0.0176055	1.34835	1.34835	PFS>6months up vs PFS<6months	7.78074	0.600699	0.849236	1
23043	8085676	NM_001351 // DAZL // deleted in azoospermia-like // 3p24.3 // 1618 /// NM_001190811 //	DAZL	NM_001351	0.0176121	0.0176121	1.19947	1.19947	PFS>6months up vs PFS<6months	7.77958	0.222445	0.314528	1
15987	8015223	NM_031854 // KRTAP4-12 // keratin associated protein 4-12 // 17q12-q21 // 83755 /// NM_	KRTAP4-12	NM_031854	0.0176151	0.0176151	1.47968	1.47968	PFS>6months up vs PFS<6months	7.77903	1.03237	1.45983	1
16390	8019565	NM_031854 // KRTAP4-12 // keratin associated protein 4-12 // 17q12-q21 // 83755 /// NM_	KRTAP4-12	NM_031854	0.0176151	0.0176151	1.47968	1.47968	PFS>6months up vs PFS<6months	7.77903	1.03237	1.45983	1
12342	7977749	NM_019852 // METTL3 // methyltransferase like 3 // 14q11.1 // 56339 /// ENST00000298717	METTL3	NM_019852	0.0176301	0.0176301	0.679094	-1.47255	PFS>6months down vs PFS<6months	7.77639	1.00709	1.42456	1
28390	8137517	NM_024012 // HTR5A // 5-hydroxytryptamine (serotonin) receptor 5A // 7q36.1 // 3361 ///	HTR5A	NM_024012	0.0176534	0.0176534	1.35615	1.35615	PFS>6months up vs PFS<6months	7.77227	0.624107	0.883292	1
25360	8108453	NM_032289 // PSD2 // pleckstrin and Sec7 domain containing 2 // 5q31.2 // 84249 /// ENS	PSD2	NM_032289	0.0176701	0.0176701	1.13995	1.13995	PFS>6months up vs PFS<6months	7.76933	0.115376	0.163353	1
30789	8159808	NM_207305 // FOXD4 // forkhead box D4 // 9p24.3 // 2298 /// NM_012184 // FOXD4L1 // for	FOXD4	NM_207305	0.0176823	0.0176823	1.29548	1.29548	PFS>6months up vs PFS<6months	7.76716	0.450668	0.638244	1
18097	8036309	NM_133466 // ZFP82 // zinc finger protein 82 homolog (mouse) // 19q13.12 // 284406 ///	ZFP82	NM_133466	0.0177074	0.0177074	0.460867	-2.16982	PFS>6months down vs PFS<6months	7.76274	4.03516	5.71792	1
7821	7933279	NM_001018071 // FRMPD2 // FERM and PDZ domain containing 2 // 10q11.22 // 143162 /// NR	FRMPD2	NM_001018071	0.0177159	0.0177159	1.22718	1.22718	PFS>6months up vs PFS<6months	7.76126	0.281819	0.399421	1
7834	7933394	NM_001018071 // FRMPD2 // FERM and PDZ domain containing 2 // 10q11.22 // 143162 /// NR	FRMPD2	NM_001018071	0.0177159	0.0177159	1.22718	1.22718	PFS>6months up vs PFS<6months	7.76126	0.281819	0.399421	1
32274	8173261	NM_001178032 // ZC4H2 // zinc finger, C4H2 domain containing // Xq11.2 // 55906 /// NM_	ZC4H2	NM_001178032	0.0177295	0.0177295	0.575097	-1.73884	PFS>6months down vs PFS<6months	7.75886	2.05799	2.91769	1
30353	8155354	NR_026801 // FAM74A3 // family with sequence similarity 74, member A3 // 9p13.1 // 7284	FAM74A3	NR_026801	0.0177324	0.0177324	1.36142	1.36142	PFS>6months up vs PFS<6months	7.75835	0.640101	0.907552	1
7559	7930614	NM_198514 // NHLRC2 // NHL repeat containing 2 // 10q25.3 // 374354 /// ENST00000369301	NHLRC2	NM_198514	0.0177545	0.0177545	0.615256	-1.62534	PFS>6months down vs PFS<6months	7.75447	1.58644	2.25042	1
4998	7904853	NM_001097612 // GPR89A // G protein-coupled receptor 89A // 1q21.1 // 653519 /// NM_001	GPR89A	NM_001097612	0.0177676	0.0177676	0.541519	-1.84666	PFS>6months down vs PFS<6months	7.75218	2.52994	3.58987	1
9871	7952549	NM_032795 // RPUSD4 // RNA pseudouridylate synthase domain containing 4 // 11q24.2 // 8	RPUSD4	NM_032795	0.0177681	0.0177681	0.733479	-1.36337	PFS>6months down vs PFS<6months	7.75209	0.646037	0.916709	1
18401	8039078	NM_033341 // BIRC8 // baculoviral IAP repeat-containing 8 // --- // 112401 /// ENST0000	BIRC8	NM_033341	0.0177789	0.0177789	1.33898	1.33898	PFS>6months up vs PFS<6months	7.7502	0.572988	0.813253	1
11857	7973030	NM_001004480 // OR11H6 // olfactory receptor, family 11, subfamily H, member 6 // 14q11	OR11H6	NM_001004480	0.0178034	0.0178034	1.26276	1.26276	PFS>6months up vs PFS<6months	7.74592	0.366009	0.519771	1
26213	8116591	NM_001453 // FOXC1 // forkhead box C1 // 6p25 // 2296 /// ENST00000380874 // FOXC1 // f	FOXC1	NM_001453	0.0178158	0.0178158	1.2427	1.2427	PFS>6months up vs PFS<6months	7.74375	0.317472	0.450969	1
14405	7998872	NR_026864 // PRSS30P // protease, serine, 30 homolog (mouse), pseudogene // 16p13.3 //	PRSS30P	NR_026864	0.0178197	0.0178197	1.29021	1.29021	PFS>6months up vs PFS<6months	7.74307	0.436578	0.620214	1
20541	8060839	NM_019095 // CRLS1 // cardiolipin synthase 1 // 20p13-p12.3 // 54675 /// NM_001127458 /	CRLS1	NM_019095	0.0178302	0.0178302	0.620273	-1.61219	PFS>6months down vs PFS<6months	7.74124	1.53382	2.1795	1
12544	7979820	NM_207442 // C14orf181 // chromosome 14 open reading frame 181 // 14q24.1 // 400223 ///	C14orf181	NM_207442	0.0178309	0.0178309	1.36986	1.36986	PFS>6months up vs PFS<6months	7.74111	0.665982	0.94635	1
11610	7970907	NM_014887 // N4BP2L2 // NEDD4 binding protein 2-like 2 // 13q13.1 // 10443 /// NM_03311	N4BP2L2	NM_014887	0.0178465	0.0178465	0.665151	-1.50342	PFS>6months down vs PFS<6months	7.73839	1.11795	1.58915	1
21082	8066231	NM_001029864 // KIAA1755 // KIAA1755 // 20q11.23 // 85449 /// ENST00000279024 // KIAA17	KIAA1755	NM_001029864	0.0178589	0.0178589	1.35567	1.35567	PFS>6months up vs PFS<6months	7.73622	0.622658	0.885347	1
4435	7898988	NM_013943 // CLIC4 // chloride intracellular channel 4 // 1p36.11 // 25932 /// ENST0000	CLIC4	NM_013943	0.017873	0.017873	0.711494	-1.40549	PFS>6months down vs PFS<6months	7.73377	0.779117	1.10816	1
27313	8126916	NM_138733 // PGK2 // phosphoglycerate kinase 2 // 6p12.3 // 5232 /// ENST00000304801 //	PGK2	NM_138733	0.0178812	0.0178812	1.24545	1.24545	PFS>6months up vs PFS<6months	7.73236	0.323968	0.460874	1
21139	8066683	NM_021248 // CDH22 // cadherin 22, type 2 // 20q13.1 // 64405 /// ENST00000372262 // CD	CDH22	NM_021248	0.0178893	0.0178893	1.22327	1.22327	PFS>6months up vs PFS<6months	7.73095	0.273106	0.38859	1
5196	7906435	NM_002036 // DARC // Duffy blood group, chemokine receptor // 1q21-q22 // 2532 /// NM_0	DARC	NM_002036	0.0178896	0.0178896	1.34288	1.34288	PFS>6months up vs PFS<6months	7.73089	0.584476	0.83163	1
5466	7909503	NM_019605 // SERTAD4 // SERTA domain containing 4 // 1q32.1-q41 // 56256 /// ENST000003	SERTAD4	NM_019605	0.0179065	0.0179065	1.48149	1.48149	PFS>6months up vs PFS<6months	7.72795	1.03883	1.47867	1
5375	7908459	NM_000186 // CFH // complement factor H // 1q32 // 3075 /// NM_001014975 // CFH // comp	CFH	NM_000186	0.0179103	0.0179103	0.0939275	-10.6465	PFS>6months down vs PFS<6months	7.7273	37.6186	53.551	1
12037	7974647	NM_207377 // TOMM20L // translocase of outer mitochondrial membrane 20 homolog (yeast)-	TOMM20L	NM_207377	0.0179181	0.0179181	1.24698	1.24698	PFS>6months up vs PFS<6months	7.72594	0.327621	0.466459	1
28118	8134907	NM_000799 // EPO // erythropoietin // 7q22 // 2056 /// ENST00000252723 // EPO // erythr	EPO	NM_000799	0.0179362	0.0179362	1.25287	1.25287	PFS>6months up vs PFS<6months	7.7228	0.341751	0.486774	1
29453	8147351	NM_017697 // ESRP1 // epithelial splicing regulatory protein 1 // 8q22.1 // 54845 /// N	ESRP1	NM_017697	0.0179393	0.0179393	6.48242	6.48242	PFS>6months up vs PFS<6months	7.72227	23.4918	33.463	1
24729	8102450	NM_022569 // NDST4 // N-deacetylase/N-sulfotransferase (heparan glucosaminyl) 4 // 4q26	NDST4	NM_022569	0.0179577	0.0179577	1.15244	1.15244	PFS>6months up vs PFS<6months	7.71907	0.135364	0.1929	1
18839	8043251	NM_017952 // PTCD3 // Pentatricopeptide repeat domain 3 // 2p11.2 // 55037 /// ENST0000	PTCD3	NM_017952	0.0179613	0.0179613	0.686763	-1.45611	PFS>6months down vs PFS<6months	7.71845	0.949487	1.35317	1
4554	7900146	NM_025079 // ZC3H12A // zinc finger CCCH-type containing 12A // 1p34.3 // 80149 /// ENS	ZC3H12A	NM_025079	0.0179662	0.0179662	1.49727	1.49727	PFS>6months up vs PFS<6months	7.7176	1.09559	1.56155	1
25576	8110620	NM_197975 // BTNL3 // butyrophilin-like 3 // 5q35.3 // 10917 /// ENST00000342868 // BTN	BTNL3	NM_197975	0.0179764	0.0179764	1.19314	1.19314	PFS>6months up vs PFS<6months	7.71584	0.209683	0.298932	1
23835	8094130	NM_001105662 // USP17 // ubiquitin specific peptidase 17 // 4p15 // 391627 /// NR_02727	USP17	NM_001105662	0.0179777	0.0179777	2.23396	2.23396	PFS>6months up vs PFS<6months	7.71561	4.34433	6.19362	1
5270	7907104	NM_018442 // DCAF6 // DDB1 and CUL4 associated factor 6 // 1q24.2 // 55827 /// NM_00101	DCAF6	NM_018442	0.0180161	0.0180161	0.695875	-1.43704	PFS>6months down vs PFS<6months	7.70899	0.884044	1.26145	1
14700	8001818	NM_004614 // TK2 // thymidine kinase 2, mitochondrial // 16q22-q23.1 // 7084 /// NM_001	TK2	NM_004614	0.0180636	0.0180636	0.672098	-1.48788	PFS>6months down vs PFS<6months	7.70082	1.06171	1.51656	1
16921	8024373	NM_001039846 // IZUMO4 // IZUMO family member 4 // 19p13.3 // 113177 /// NM_001031735 /	IZUMO4	NM_001039846	0.0180673	0.0180673	1.24489	1.24489	PFS>6months up vs PFS<6months	7.70019	0.322655	0.460925	1
12479	7979204	NM_006832 // FERMT2 // fermitin family member 2 // 14q22.1 // 10979 /// NM_001134999 //	FERMT2	NM_006832	0.0180844	0.0180844	0.340183	-2.9396	PFS>6months down vs PFS<6months	7.69725	7.81829	11.173	1
27769	8131709	NM_003112 // SP4 // Sp4 transcription factor // 7p15.3 // 6671 /// ENST00000222584 // S	SP4	NM_003112	0.0181084	0.0181084	0.605266	-1.65217	PFS>6months down vs PFS<6months	7.69314	1.69517	2.42383	1
6203	7917015	ENST00000294635 // LRRC53 // leucine rich repeat containing 53 // 1p31.3 // 100144878 /	LRRC53	ENST00000294635	0.0181098	0.0181098	1.28688	1.28688	PFS>6months up vs PFS<6months	7.69289	0.427783	0.611683	1
16516	8020508	NM_003831 // RIOK3 // RIO kinase 3 (yeast) // 18q11.2 // 8780 /// ENST00000339486 // RI	RIOK3	NM_003831	0.0181116	0.0181116	1.92913	1.92913	PFS>6months up vs PFS<6months	7.69259	2.90318	4.1514	1
9931	7953229	NM_003845 // DYRK4 // dual-specificity tyrosine-(Y)-phosphorylation regulated kinase 4	DYRK4	NM_003845	0.0181362	0.0181362	0.747878	-1.33712	PFS>6months down vs PFS<6months	7.68838	0.567535	0.81199	1
10338	7957379	NM_005593 // MYF5 // myogenic factor 5 // 12q21 // 4617 /// ENST00000228644 // MYF5 //	MYF5	NM_005593	0.018139	0.018139	1.15526	1.15526	PFS>6months up vs PFS<6months	7.68791	0.140061	0.200402	1
5101	7905528	NM_178348 // LCE1A // late cornified envelope 1A // 1q21.3 // 353131 /// ENST0000036876	LCE1A	NM_178348	0.0181546	0.0181546	1.36924	1.36924	PFS>6months up vs PFS<6months	7.68524	0.66409	0.950523	1
14942	8004364	NM_198154 // TMEM95 // transmembrane protein 95 // 17p13.1 // 339168 /// ENST0000033076	TMEM95	NM_198154	0.0181593	0.0181593	1.25174	1.25174	PFS>6months up vs PFS<6months	7.68443	0.339024	0.485301	1
31770	8168737	NM_022144 // TNMD // tenomodulin // Xq21.33-q23 // 64102 /// ENST00000373031 // TNMD //	TNMD	NM_022144	0.0181985	0.0181985	1.12624	1.12624	PFS>6months up vs PFS<6months	7.67775	0.0950377	0.136162	1
22652	8081810	NM_001130064 // GAP43 // growth associated protein 43 // 3q13.1-q13.2 // 2596 /// NM_00	GAP43	NM_001130064	0.0182189	0.0182189	1.21129	1.21129	PFS>6months up vs PFS<6months	7.67428	0.247079	0.354153	1
25408	8108949	NM_002700 // POU4F3 // POU class 4 homeobox 3 // 5q31 // 5459 /// ENST00000230732 // PO	POU4F3	NM_002700	0.0182214	0.0182214	1.20955	1.20955	PFS>6months up vs PFS<6months	7.67384	0.243379	0.348869	1
8183	7937257	NM_145651 // SCGB1C1 // secretoglobin, family 1C, member 1 // 11p15.5 // 147199 /// ENS	SCGB1C1	NM_145651	0.0182416	0.0182416	1.36815	1.36815	PFS>6months up vs PFS<6months	7.67042	0.660711	0.947513	1
14260	7997374	NM_130897 // DYNLRB2 // dynein, light chain, roadblock-type 2 // 16q23.3 // 83657 /// E	DYNLRB2	NM_130897	0.018248	0.018248	1.17223	1.17223	PFS>6months up vs PFS<6months	7.66933	0.16981	0.243556	1
30780	8159670	NM_006647 // NOXA1 // NADPH oxidase activator 1 // 9q34.3 // 10811 /// NM_001033113 //	NOXA1	NM_006647	0.0182691	0.0182691	1.27084	1.27084	PFS>6months up vs PFS<6months	7.66576	0.386286	0.554302	1
26917	8123155	NM_173516 // PNLDC1 // poly(A)-specific ribonuclease (PARN)-like domain containing 1 //	PNLDC1	NM_173516	0.018278	0.018278	1.25575	1.25575	PFS>6months up vs PFS<6months	7.66424	0.348749	0.500537	1
25399	8108832	NM_014773 // KIAA0141 // KIAA0141 // 5q31.3 // 9812 /// NM_001142603 // KIAA0141 // KIA	KIAA0141	NM_014773	0.0183244	0.0183244	0.712194	-1.40411	PFS>6months down vs PFS<6months	7.65639	0.774622	1.11291	1
18161	8036890	NM_020956 // PRX // periaxin // 19q13.2 // 57716 /// NM_181882 // PRX // periaxin // 19	PRX	NM_020956	0.0183259	0.0183259	1.26839	1.26839	PFS>6months up vs PFS<6months	7.65615	0.380086	0.54609	1
7580	7930872	NM_199461 // NANOS1 // nanos homolog 1 (Drosophila) // 10q26.11 // 340719 /// ENST00000	NANOS1	NM_199461	0.0183383	0.0183383	1.14262	1.14262	PFS>6months up vs PFS<6months	7.65406	0.11953	0.171782	1
30978	8161446	BC032035 // FAM27E3 // family with sequence similarity 27, member E3 // 9q13 // 1001319	FAM27E3	BC032035	0.0183386	0.0183386	1.50034	1.50034	PFS>6months up vs PFS<6months	7.654	1.10675	1.59057	1
26978	8123767	NM_003144 // SSR1 // signal sequence receptor, alpha // 6p24.3 // 6745 /// ENST00000244	SSR1	NM_003144	0.018349	0.018349	0.650844	-1.53647	PFS>6months down vs PFS<6months	7.65224	1.24037	1.78302	1
14187	7996571	NM_024519 // FAM65A // family with sequence similarity 65, member A // 16q22.1 // 79567	FAM65A	NM_024519	0.0183588	0.0183588	0.762718	-1.3111	PFS>6months down vs PFS<6months	7.6506	0.493364	0.709356	1
23072	8085999	NM_017801 // CMTM6 // CKLF-like MARVEL transmembrane domain containing 6 // 3p22.3 // 5	CMTM6	NM_017801	0.0183642	0.0183642	0.642939	-1.55536	PFS>6months down vs PFS<6months	7.64968	1.31196	1.88655	1
4571	7900352	NM_022120 // OXCT2 // 3-oxoacid CoA transferase 2 // 1p34 // 64064 /// ENST00000327582	OXCT2	NM_022120	0.0183885	0.0183885	1.24957	1.24957	PFS>6months up vs PFS<6months	7.6456	0.333806	0.480258	1
6030	7915257	NM_022120 // OXCT2 // 3-oxoacid CoA transferase 2 // 1p34 // 64064 /// ENST00000327582	OXCT2	NM_022120	0.0183885	0.0183885	1.24957	1.24957	PFS>6months up vs PFS<6months	7.6456	0.333806	0.480258	1
17483	8030148	NM_014475 // DHDH // dihydrodiol dehydrogenase (dimeric) // 19q13.3 // 27294 /// ENST00	DHDH	NM_014475	0.0184219	0.0184219	1.18721	1.18721	PFS>6months up vs PFS<6months	7.63998	0.198018	0.285105	1
23184	8087433	NM_032316 // NICN1 // nicolin 1 // 3p21.31 // 84276 /// NM_000481 // AMT // aminomethyl	NICN1	NM_032316	0.0184264	0.0184264	0.791456	-1.26349	PFS>6months down vs PFS<6months	7.63922	0.367828	0.529649	1
30627	8157818	NM_001045476 // WDR38 // WD repeat domain 38 // 9q33.3 // 401551 /// ENST00000373574 //	WDR38	NM_001045476	0.018429	0.018429	1.26073	1.26073	PFS>6months up vs PFS<6months	7.63879	0.360967	0.519799	1
8386	7939007	NM_001009909 // LUZP2 // leucine zipper protein 2 // 11p14.3 // 338645 /// ENST00000336	LUZP2	NM_001009909	0.0184379	0.0184379	1.47286	1.47286	PFS>6months up vs PFS<6months	7.6373	1.00817	1.45207	1
24531	8100519	NM_005783 // TXNDC9 // thioredoxin domain containing 9 // 2q11.2 // 10190 /// ENST00000	TXNDC9	NM_005783	0.0184384	0.0184384	1.25119	1.25119	PFS>6months up vs PFS<6months	7.63721	0.337699	0.486394	1
13033	7984011	NM_012182 // FOXB1 // forkhead box B1 // 15q22 // 27023 /// ENST00000396057 // FOXB1 //	FOXB1	NM_012182	0.0184474	0.0184474	1.25125	1.25125	PFS>6months up vs PFS<6months	7.6357	0.337843	0.486697	1
26293	8117219	NM_018473 // ACOT13 // acyl-CoA thioesterase 13 // 6p22.3 // 55856 /// NM_001160094 //	ACOT13	NM_018473	0.0184488	0.0184488	0.512364	-1.95174	PFS>6months down vs PFS<6months	7.63547	3.00707	4.33212	1
30990	8161499	BC032035 // FAM27E3 // family with sequence similarity 27, member E3 // 9q13 // 1001319	FAM27E3	BC032035	0.0184591	0.0184591	1.50288	1.50288	PFS>6months up vs PFS<6months	7.63375	1.11601	1.60813	1
23568	8091491	NM_052995 // CLRN1 // clarin 1 // 3q25 // 7401 /// NM_174878 // CLRN1 // clarin 1 // 3q	CLRN1	NM_052995	0.0184765	0.0184765	1.14809	1.14809	PFS>6months up vs PFS<6months	7.63084	0.128251	0.184876	1
26629	8120441	NM_015153 // PHF3 // PHD finger protein 3 // 6q12 // 23469 /// ENST00000262043 // PHF3	PHF3	NM_015153	0.0184987	0.0184987	0.708148	-1.41213	PFS>6months down vs PFS<6months	7.62714	0.80085	1.155	1
4713	7901802	BC034822 // MGC34796 // SPR pseudogene // 1p32 // 414927	MGC34796	BC034822	0.0185016	0.0185016	1.28439	1.28439	PFS>6months up vs PFS<6months	7.62664	0.421226	0.607539	1
10912	7963545	NM_175834 // KRT79 // keratin 79 // 12q13.13 // 338785 /// ENST00000330553 // KRT79 //	KRT79	NM_175834	0.0185303	0.0185303	1.27967	1.27967	PFS>6months up vs PFS<6months	7.62185	0.408924	0.590166	1
11941	7973850	NM_004274 // AKAP6 // A kinase (PRKA) anchor protein 6 // 14q12 // 9472 /// ENST0000028	AKAP6	NM_004274	0.0185537	0.0185537	0.535114	-1.86876	PFS>6months down vs PFS<6months	7.61796	2.62905	3.79623	1
4853	7903239	NM_000028 // AGL // amylo-alpha-1, 6-glucosidase, 4-alpha-glucanotransferase // 1p21 //	AGL	NM_000028	0.0185893	0.0185893	0.584853	-1.70983	PFS>6months down vs PFS<6months	7.61204	1.93475	2.79587	1
21001	8065412	NM_001898 // CST1 // cystatin SN // 20p11.21 // 1469 /// ENST00000304749 // CST1 // cys	CST1	NM_001898	0.0185914	0.0185914	1.52483	1.52483	PFS>6months up vs PFS<6months	7.6117	1.19685	1.72963	1
31028	8161755	NM_000689 // ALDH1A1 // aldehyde dehydrogenase 1 family, member A1 // 9q21.13 // 216 //	ALDH1A1	NM_000689	0.0186078	0.0186078	0.186441	-5.36364	PFS>6months down vs PFS<6months	7.60898	18.9709	27.4256	1
4980	7904574	NM_001102663 // NBPF16 // neuroblastoma breakpoint family, member 16 // 1q21.2 // 72893	NBPF16	NM_001102663	0.0186109	0.0186109	0.773545	-1.29275	PFS>6months down vs PFS<6months	7.60845	0.44335	0.640978	1
31920	8170068	NM_001017435 // CT45A3 // cancer/testis antigen family 45, member A3 // Xq26.3 // 44151	CT45A3	NM_001017435	0.0186164	0.0186164	1.70415	1.70415	PFS>6months up vs PFS<6months	7.60754	1.91081	2.76291	1
18121	8036483	NM_033557 // YIF1B // Yip1 interacting factor homolog B (S. cerevisiae) // 19q13.2 // 9	YIF1B	NM_033557	0.0186519	0.0186519	0.651601	-1.53468	PFS>6months down vs PFS<6months	7.60168	1.23367	1.78518	1
16658	8021946	NM_130386 // COLEC12 // collectin sub-family member 12 // 18pter-p11.3 // 81035 /// ENS	COLEC12	NM_130386	0.018726	0.018726	0.51638	-1.93656	PFS>6months down vs PFS<6months	7.58945	2.93727	4.25722	1
31986	8170488	NM_173493 // PASD1 // PAS domain containing 1 // Xq28 // 139135 /// ENST00000370357 //	PASD1	NM_173493	0.0187753	0.0187753	1.08762	1.08762	PFS>6months up vs PFS<6months	7.58135	0.0474403	0.0688325	1
27330	8127079	NM_153699 // GSTA5 // glutathione S-transferase alpha 5 // 6p12.2 // 221357 /// ENST000	GSTA5	NM_153699	0.0188258	0.0188258	1.11972	1.11972	PFS>6months up vs PFS<6months	7.57309	0.0859826	0.124891	1
32405	8174375	NM_031273 // TEX13B // testis expressed 13B // Xq22.3 // 56156 /// ENST00000302917 // T	TEX13B	NM_031273	0.0188364	0.0188364	1.21198	1.21198	PFS>6months up vs PFS<6months	7.57135	0.248539	0.361089	1
27479	8128716	NM_006016 // CD164 // CD164 molecule, sialomucin // 6q21 // 8763 /// NM_001142401 // CD	CD164	NM_006016	0.0188427	0.0188427	0.669971	-1.4926	PFS>6months down vs PFS<6months	7.57031	1.07871	1.56741	1
6655	7921473	NM_012337 // CCDC19 // coiled-coil domain containing 19 // 1q22 // 25790 /// ENST000003	CCDC19	NM_012337	0.0188571	0.0188571	1.30778	1.30778	PFS>6months up vs PFS<6months	7.56796	0.484167	0.703735	1
23239	8088128	NM_018403 // DCP1A // DCP1 decapping enzyme homolog A (S. cerevisiae) // 3p21.1 // 5580	DCP1A	NM_018403	0.0188701	0.0188701	0.667878	-1.49728	PFS>6months down vs PFS<6months	7.56586	1.09563	1.59294	1
9375	7948127	NM_001005199 // OR8H1 // olfactory receptor, family 8, subfamily H, member 1 // 11q12.1	OR8H1	NM_001005199	0.0188787	0.0188787	1.31486	1.31486	PFS>6months up vs PFS<6months	7.56445	0.50384	0.73267	1
13464	7988753	NM_032802 // SPPL2A // signal peptide peptidase-like 2A // 15q21.2 // 84888 /// ENST000	SPPL2A	NM_032802	0.0188933	0.0188933	0.611852	-1.63438	PFS>6months down vs PFS<6months	7.56207	1.62288	2.36068	1
32141	8171917	NM_031894 // FTHL17 // ferritin, heavy polypeptide-like 17 // Xp21 // 53940 /// ENST000	FTHL17	NM_031894	0.0188985	0.0188985	1.24972	1.24972	PFS>6months up vs PFS<6months	7.56122	0.334152	0.486122	1
10496	7959108	NM_178499 // CCDC60 // coiled-coil domain containing 60 // 12q24.23 // 160777 /// ENST0	CCDC60	NM_178499	0.0189052	0.0189052	1.267	1.267	PFS>6months up vs PFS<6months	7.56013	0.376586	0.547934	1
12209	7976560	NM_000623 // BDKRB2 // bradykinin receptor B2 // 14q32.1-q32.2 // 624 /// ENST000003060	BDKRB2	NM_000623	0.018909	0.018909	1.76442	1.76442	PFS>6months up vs PFS<6months	7.55951	2.16811	3.15487	1
26553	8119627	NM_006245 // PPP2R5D // protein phosphatase 2, regulatory subunit B', delta // 6p21.1 /	PPP2R5D	NM_006245	0.0189093	0.0189093	0.664591	-1.50469	PFS>6months down vs PFS<6months	7.55946	1.12258	1.6335	1
11529	7970139	BC029889 // C13orf16 // chromosome 13 open reading frame 16 // 13q34 // 121793 /// ENST	C13orf16	BC029889	0.0189159	0.0189159	1.19818	1.19818	PFS>6months up vs PFS<6months	7.55839	0.219831	0.319928	1
18307	8038288	NM_033377 // CGB1 // chorionic gonadotropin, beta polypeptide 1 // 19q13.32 // 114335 /	CGB1	NM_033377	0.018919	0.018919	1.38351	1.38351	PFS>6months up vs PFS<6months	7.55789	0.70861	1.03133	1
22787	8083233	NM_003412 // ZIC1 // Zic family member 1 (odd-paired homolog, Drosophila) // 3q24 // 75	ZIC1	NM_003412	0.0189263	0.0189263	0.57148	-1.74984	PFS>6months down vs PFS<6months	7.5567	2.10521	3.06447	1
7475	7929653	NM_020349 // ANKRD2 // ankyrin repeat domain 2 (stretch responsive muscle) // 10q23 //	ANKRD2	NM_020349	0.018972	0.018972	1.21101	1.21101	PFS>6months up vs PFS<6months	7.54929	0.246474	0.359134	1
15937	8014757	NM_001008777 // FBXO47 // F-box protein 47 // 17q12|17q12 // 494188 /// ENST00000378079	FBXO47	NM_001008777	0.0189757	0.0189757	1.06811	1.06811	PFS>6months up vs PFS<6months	7.54869	0.0291945	0.0425424	1
9357	7948085	NM_000372 // TYR // tyrosinase (oculocutaneous albinism IA) // 11q14-q21 // 7299 /// EN	TYR	NM_000372	0.0190191	0.0190191	1.2431	1.2431	PFS>6months up vs PFS<6months	7.54167	0.31843	0.46445	1
12243	7976832	NR_029890 // MIR323 // microRNA 323 // 14q32.31 // 442897	MIR323	NR_029890	0.0190322	0.0190322	1.21652	1.21652	PFS>6months up vs PFS<6months	7.53956	0.258307	0.376863	1
21144	8066754	NM_080721 // C20orf123 // chromosome 20 open reading frame 123 // 20q13.12 // 128506 //	C20orf123	NM_080721	0.019037	0.019037	1.21473	1.21473	PFS>6months up vs PFS<6months	7.53878	0.254439	0.371258	1
27325	8127024	NM_052872 // IL17F // interleukin 17F // 6p12 // 112744 /// ENST00000336123 // IL17F //	IL17F	NM_052872	0.0190509	0.0190509	1.2127	1.2127	PFS>6months up vs PFS<6months	7.53654	0.250083	0.36501	1
18309	8038299	NM_033142 // CGB7 // chorionic gonadotropin, beta polypeptide 7 // 19q13.32 // 94027 //	CGB7	NM_033142	0.0190668	0.0190668	1.36407	1.36407	PFS>6months up vs PFS<6months	7.53397	0.648193	0.946396	1
29437	8147145	NM_152565 // ATP6V0D2 // ATPase, H+ transporting, lysosomal 38kDa, V0 subunit d2 // ---	ATP6V0D2	NM_152565	0.0190691	0.0190691	1.12343	1.12343	PFS>6months up vs PFS<6months	7.53361	0.0910872	0.132999	1
10544	7959681	NM_207437 // DNAH10 // dynein, axonemal, heavy chain 10 // 12q24.31 // 196385 /// ENST0	DNAH10	NM_207437	0.0190699	0.0190699	1.22532	1.22532	PFS>6months up vs PFS<6months	7.53348	0.277649	0.405409	1
12042	7974697	NM_014992 // DAAM1 // dishevelled associated activator of morphogenesis 1 // 14q23.1 //	DAAM1	NM_014992	0.0191108	0.0191108	1.95148	1.95148	PFS>6months up vs PFS<6months	7.52689	3.0059	4.3929	1
5737	7912133	AK098599 // LOC100129476 // hypothetical protein LOC100129476 // 1p36.31 // 100129476	LOC100129476	AK098599	0.0191406	0.0191406	1.2508	1.2508	PFS>6months up vs PFS<6months	7.52212	0.336747	0.492443	1
32193	8172425	NM_033518 // SLC38A5 // solute carrier family 38, member 5 // Xp11.23 // 92745 /// ENST	SLC38A5	NM_033518	0.0191456	0.0191456	1.54881	1.54881	PFS>6months up vs PFS<6months	7.52132	1.28703	1.88229	1
11534	7970194	NM_001112732 // MCF2L // MCF.2 cell line derived transforming sequence-like // 13q34 //	MCF2L	NM_001112732	0.0191475	0.0191475	1.29186	1.29186	PFS>6months up vs PFS<6months	7.52102	0.440966	0.644943	1
17846	8033746	NM_198535 // ZNF699 // zinc finger protein 699 // 19p13.2 // 374879 /// ENST00000308650	ZNF699	NM_198535	0.0191499	0.0191499	0.724474	-1.38031	PFS>6months down vs PFS<6months	7.52063	0.698558	1.02174	1
8549	7940187	NM_001004706 // OR4D11 // olfactory receptor, family 4, subfamily D, member 11 // 11q12	OR4D11	NM_001004706	0.0191896	0.0191896	1.29768	1.29768	PFS>6months up vs PFS<6months	7.51428	0.456601	0.668408	1
21197	8067279	NM_001336 // CTSZ // cathepsin Z // 20q13 // 1522 /// ENST00000217131 // CTSZ // cathep	CTSZ	NM_001336	0.0192161	0.0192161	0.570765	-1.75203	PFS>6months down vs PFS<6months	7.51005	2.11464	3.09732	1
9673	7950883	AF238487 // OR7E13P // olfactory receptor, family 7, subfamily E, member 13 pseudogene	OR7E13P	AF238487	0.019234	0.019234	1.2366	1.2366	PFS>6months up vs PFS<6months	7.50719	0.303274	0.444376	1
6094	7915910	NM_005764 // PDZK1IP1 // PDZK1 interacting protein 1 // 1p33 // 10158 /// ENST000002943	PDZK1IP1	NM_005764	0.0192356	0.0192356	2.16813	2.16813	PFS>6months up vs PFS<6months	7.50693	4.02705	5.90088	1
30167	8153497	NM_182706 // SCRIB // scribbled homolog (Drosophila) // 8q24.3 // 23513 /// NM_015356 /	SCRIB	NM_182706	0.0192408	0.0192408	1.5026	1.5026	PFS>6months up vs PFS<6months	7.5061	1.11496	1.63394	1
21214	8067546	NM_016354 // SLCO4A1 // solute carrier organic anion transporter family, member 4A1 //	SLCO4A1	NM_016354	0.0192428	0.0192428	1.28907	1.28907	PFS>6months up vs PFS<6months	7.50579	0.433561	0.635399	1
5183	7906339	NM_001763 // CD1A // CD1a molecule // 1q22-q23 // 909 /// ENST00000289429 // CD1A // CD	CD1A	NM_001763	0.0192438	0.0192438	1.90384	1.90384	PFS>6months up vs PFS<6months	7.50563	2.78776	4.08564	1
20817	8063583	NM_017495 // RBM38 // RNA binding motif protein 38 // 20q13.31 // 55544 /// NM_183425 /	RBM38	NM_017495	0.0192494	0.0192494	1.54193	1.54193	PFS>6months up vs PFS<6months	7.50474	1.26096	1.84824	1
5129	7905754	NM_020452 // ATP8B2 // ATPase, class I, type 8B, member 2 // 1q21.3 // 57198 /// NM_001	ATP8B2	NM_020452	0.0192546	0.0192546	0.585736	-1.70725	PFS>6months down vs PFS<6months	7.50391	1.92388	2.82022	1
30309	8154916	NM_000155 // GALT // galactose-1-phosphate uridylyltransferase // 9p13 // 2592 /// ENST	GALT	NM_000155	0.0192938	0.0192938	0.579824	-1.72466	PFS>6months down vs PFS<6months	7.49767	1.99754	2.93064	1
25561	8110491	NM_014594 // ZNF354C // zinc finger protein 354C // 5q35 // 30832 /// ENST00000315475 /	ZNF354C	NM_014594	0.0192941	0.0192941	0.680736	-1.469	PFS>6months down vs PFS<6months	7.49764	0.994557	1.45914	1
21554	8070771	NM_198691 // KRTAP10-1 // keratin associated protein 10-1 // 21q22.3 // 386677 /// ENST	KRTAP10-1	NM_198691	0.0192981	0.0192981	1.39248	1.39248	PFS>6months up vs PFS<6months	7.49699	0.737128	1.08156	1
26500	8119067	NM_173562 // KCTD20 // potassium channel tetramerisation domain containing 20 // 6p21.3	KCTD20	NM_173562	0.0193082	0.0193082	0.58864	-1.69883	PFS>6months down vs PFS<6months	7.4954	1.88846	2.77145	1
13216	7985920	NM_001039958 // MESP2 // mesoderm posterior 2 homolog (mouse) // 15q26.1 // 145873 ///	MESP2	NM_001039958	0.0193289	0.0193289	1.32865	1.32865	PFS>6months up vs PFS<6months	7.49212	0.542991	0.797225	1
26854	8122554	NM_006834 // RAB32 // RAB32, member RAS oncogene family // 6q24.3 // 10981 /// ENST0000	RAB32	NM_006834	0.0193305	0.0193305	0.792947	-1.26112	PFS>6months down vs PFS<6months	7.49186	0.361934	0.531413	1
11848	7973012	NM_001005501 // OR4K2 // olfactory receptor, family 4, subfamily K, member 2 // 14q11.2	OR4K2	NM_001005501	0.019339	0.019339	1.23222	1.23222	PFS>6months up vs PFS<6months	7.49052	0.293221	0.430602	1
30357	8155376	NR_026801 // FAM74A3 // family with sequence similarity 74, member A3 // 9p13.1 // 7284	FAM74A3	NR_026801	0.0193583	0.0193583	1.34346	1.34346	PFS>6months up vs PFS<6months	7.48747	0.586183	0.861174	1
8455	7939751	NM_005693 // NR1H3 // nuclear receptor subfamily 1, group H, member 3 // 11p11.2 // 100	NR1H3	NM_005693	0.0193668	0.0193668	0.598607	-1.67054	PFS>6months down vs PFS<6months	7.48612	1.77069	2.60183	1
9720	7951235	NM_022122 // MMP27 // matrix metallopeptidase 27 // 11q24 // 64066 /// ENST00000260229	MMP27	NM_022122	0.0193728	0.0193728	1.2135	1.2135	PFS>6months up vs PFS<6months	7.48516	0.251792	0.370027	1
13166	7985317	NM_018689 // KIAA1199 // KIAA1199 // 15q24 // 57214 /// ENST00000394685 // KIAA1199 //	KIAA1199	NM_018689	0.019373	0.019373	0.29071	-3.43985	PFS>6months down vs PFS<6months	7.48514	10.2634	15.0828	1
17251	8027692	NR_024018 // ZNF30 // zinc finger protein 30 // 19q13.11 // 90075 /// NM_001099438 // Z	ZNF30	NR_024018	0.0193878	0.0193878	0.630791	-1.58531	PFS>6months down vs PFS<6months	7.48281	1.42772	2.0988	1
7712	7932390	NM_004412 // TRDMT1 // tRNA aspartic acid methyltransferase 1 // 10p15.1 // 1787 /// EN	TRDMT1	NM_004412	0.0193902	0.0193902	0.551021	-1.81481	PFS>6months down vs PFS<6months	7.48242	2.38848	3.51134	1
10171	7955624	NM_002284 // KRT86 // keratin 86 // 12q13 // 3892 /// NM_002281 // KRT81 // keratin 81	KRT86	NM_002284	0.0193934	0.0193934	1.21838	1.21838	PFS>6months up vs PFS<6months	7.48192	0.262347	0.385705	1
14710	8001946	NM_001040715 // KIAA0895L // KIAA0895-like // 16q22.1 // 653319 /// ENST00000290881 //	KIAA0895L	NM_001040715	0.0194028	0.0194028	1.30116	1.30116	PFS>6months up vs PFS<6months	7.48044	0.466037	0.685309	1
11036	7964852	NM_032735 // BEST3 // bestrophin 3 // 12q14.2-q15 // 144453 /// NM_152439 // BEST3 // b	BEST3	NM_032735	0.0194079	0.0194079	1.13224	1.13224	PFS>6months up vs PFS<6months	7.47962	0.10372	0.152537	1
12843	7982102	NM_000810 // GABRA5 // gamma-aminobutyric acid (GABA) A receptor, alpha 5 // 15q11.2-q1	GABRA5	NM_000810	0.0194243	0.0194243	1.15646	1.15646	PFS>6months up vs PFS<6months	7.47704	0.142097	0.209049	1
26209	8116579	NM_033260 // FOXQ1 // forkhead box Q1 // 6p25 // 94234 /// ENST00000296839 // FOXQ1 //	FOXQ1	NM_033260	0.0194254	0.0194254	1.41456	1.41456	PFS>6months up vs PFS<6months	7.47687	0.808838	1.18997	1
32656	8176435	NR_001534 // TTTY7 // testis-specific transcript, Y-linked 7 (non-protein coding) // Yp	TTTY7	NR_001534	0.0194323	0.0194323	1.25537	1.25537	PFS>6months up vs PFS<6months	7.47579	0.347817	0.511784	1
32751	8177101	NR_001534 // TTTY7 // testis-specific transcript, Y-linked 7 (non-protein coding) // Yp	TTTY7	NR_001534	0.0194323	0.0194323	1.25537	1.25537	PFS>6months up vs PFS<6months	7.47579	0.347817	0.511784	1
31338	8165038	NM_001012415 // SOHLH1 // spermatogenesis and oogenesis specific basic helix-loop-helix	SOHLH1	NM_001012415	0.0194363	0.0194363	1.38948	1.38948	PFS>6months up vs PFS<6months	7.47515	0.727539	1.07061	1
10211	7955991	NM_054104 // OR6C3 // olfactory receptor, family 6, subfamily C, member 3 // 12q13.2 //	OR6C3	NM_054104	0.0194639	0.0194639	1.31664	1.31664	PFS>6months up vs PFS<6months	7.47081	0.508855	0.749236	1
30178	8153709	NM_012162 // FBXL6 // F-box and leucine-rich repeat protein 6 // 8q24.3 // 26233 /// NM	FBXL6	NM_012162	0.0194817	0.0194817	1.22737	1.22737	PFS>6months up vs PFS<6months	7.46802	0.28225	0.415739	1
18130	8036602	NM_001398 // ECH1 // enoyl CoA hydratase 1, peroxisomal // 19q13.1 // 1891 /// ENST0000	ECH1	NM_001398	0.019496	0.019496	0.399693	-2.50192	PFS>6months down vs PFS<6months	7.46577	5.65523	8.33236	1
16660	8021963	NM_001012716 // C18orf56 // chromosome 18 open reading frame 56 // 18p11.32 // 494514 /	C18orf56	NM_001012716	0.0195273	0.0195273	1.38879	1.38879	PFS>6months up vs PFS<6months	7.46088	0.725339	1.06941	1
18744	8042413	NM_138964 // PROKR1 // prokineticin receptor 1 // 2p13.1 // 10887 /// ENST00000394342 /	PROKR1	NM_138964	0.0195309	0.0195309	1.2916	1.2916	PFS>6months up vs PFS<6months	7.46031	0.440291	0.649196	1
27341	8127158	NM_001498 // GCLC // glutamate-cysteine ligase, catalytic subunit // 6p12 // 2729 /// N	GCLC	NM_001498	0.0195629	0.0195629	0.572102	-1.74794	PFS>6months down vs PFS<6months	7.45531	2.09703	3.09408	1
7183	7926766	NM_000818 // GAD2 // glutamate decarboxylase 2 (pancreatic islets and brain, 65kDa) //	GAD2	NM_000818	0.0195783	0.0195783	1.19355	1.19355	PFS>6months up vs PFS<6months	7.45291	0.210517	0.31071	1
5161	7906128	NM_014655 // SLC25A44 // solute carrier family 25, member 44 // 1q22 // 9673 /// ENST00	SLC25A44	NM_014655	0.0195798	0.0195798	0.767666	-1.30265	PFS>6months down vs PFS<6months	7.45267	0.47009	0.693844	1
17306	8028248	NM_144694 // ZNF570 // zinc finger protein 570 // 19q13.12 // 148268 /// ENST0000033017	ZNF570	NM_144694	0.0195855	0.0195855	0.607034	-1.64735	PFS>6months down vs PFS<6months	7.45178	1.67553	2.47335	1
29766	8149942	NM_018246 // CCDC25 // coiled-coil domain containing 25 // 8p21.1 // 55246 /// ENST0000	CCDC25	NM_018246	0.0196222	0.0196222	0.581194	-1.7206	PFS>6months down vs PFS<6months	7.44606	1.98028	2.92546	1
19391	8048432	NM_000784 // CYP27A1 // cytochrome P450, family 27, subfamily A, polypeptide 1 // 2q33-	CYP27A1	NM_000784	0.019649	0.019649	0.233718	-4.27865	PFS>6months down vs PFS<6months	7.44191	14.2091	21.0028	1
18114	8036430	NM_152605 // ZNF781 // zinc finger protein 781 // 19q13.12 // 163115 /// ENST0000035858	ZNF781	NM_152605	0.0197166	0.0197166	0.835891	-1.19633	PFS>6months down vs PFS<6months	7.43142	0.216075	0.319835	1
13743	7991742	NM_002434 // MPG // N-methylpurine-DNA glycosylase // 16p13.3 // 4350 /// NM_001015052	MPG	NM_002434	0.0197404	0.0197404	1.22344	1.22344	PFS>6months up vs PFS<6months	7.42774	0.273483	0.405011	1
16295	8018494	NM_033452 // TRIM47 // tripartite motif-containing 47 // 17q25 // 91107 /// ENST0000025	TRIM47	NM_033452	0.0197615	0.0197615	1.23686	1.23686	PFS>6months up vs PFS<6months	7.42449	0.303863	0.450199	1
12096	7975412	NM_015351 // TTC9 // tetratricopeptide repeat domain 9 // 14q24.2 // 23508 /// ENST0000	TTC9	NM_015351	0.0197771	0.0197771	2.00833	2.00833	PFS>6months up vs PFS<6months	7.42208	3.26961	4.84578	1
24167	8097236	NM_139243 // ADAD1 // adenosine deaminase domain containing 1 (testis-specific) // 4q27	ADAD1	NM_139243	0.0198027	0.0198027	1.19389	1.19389	PFS>6months up vs PFS<6months	7.41814	0.211178	0.313146	1
5189	7906372	NM_001004478 // OR10Z1 // olfactory receptor, family 10, subfamily Z, member 1 // 1q23.	OR10Z1	NM_001004478	0.0198283	0.0198283	1.16773	1.16773	PFS>6months up vs PFS<6months	7.41419	0.161674	0.239866	1
30182	8153790	NM_013432 // NFKBIL2 // nuclear factor of kappa light polypeptide gene enhancer in B-ce	NFKBIL2	NM_013432	0.019872	0.019872	1.27675	1.27675	PFS>6months up vs PFS<6months	7.4075	0.401381	0.596044	1
5013	7904930	NM_016334 // GPR89B // G protein-coupled receptor 89B // 1q21.1 // 51463 /// NM_0010976	GPR89B	NM_016334	0.019872	0.019872	0.574037	-1.74205	PFS>6months down vs PFS<6months	7.40749	2.07175	3.07652	1
15721	8012625	NM_003802 // MYH13 // myosin, heavy chain 13, skeletal muscle // 17p13 // 8735 /// ENST	MYH13	NM_003802	0.0199065	0.0199065	1.17129	1.17129	PFS>6months up vs PFS<6months	7.40221	0.168086	0.249783	1
5029	7905018	AK095105 // FLJ37786 // hypothetical LOC642691 // 2p11.1 // 642691	FLJ37786	AK095105	0.0199131	0.0199131	1.35672	1.35672	PFS>6months up vs PFS<6months	7.40121	0.625817	0.930117	1
8883	7943580	NM_003478 // CUL5 // cullin 5 // 11q22.3 // 8065 /// BC063306 // CUL5 // cullin 5 // 11	CUL5	NM_003478	0.019942	0.019942	0.662866	-1.5086	PFS>6months down vs PFS<6months	7.3968	1.1369	1.69072	1
10697	7961249	NM_023921 // TAS2R10 // taste receptor, type 2, member 10 // 12p13 // 50839 /// ENST000	TAS2R10	NM_023921	0.0199496	0.0199496	0.67275	-1.48644	PFS>6months down vs PFS<6months	7.39563	1.05653	1.57145	1
12625	7980580	NM_000153 // GALC // galactosylceramidase // 14q31 // 2581 /// NM_001037525 // GALC //	GALC	NM_000153	0.0199613	0.0199613	0.555984	-1.79861	PFS>6months down vs PFS<6months	7.39384	2.31715	3.44728	1
14195	7996685	NM_014329 // EDC4 // enhancer of mRNA decapping 4 // 16q22.1 // 23644 /// ENST000003589	EDC4	NM_014329	0.0199631	0.0199631	0.756831	-1.3213	PFS>6months down vs PFS<6months	7.39357	0.521992	0.77661	1
19134	8045736	NM_052905 // FMNL2 // formin-like 2 // 2q23.3 // 114793 /// ENST00000288670 // FMNL2 //	FMNL2	NM_052905	0.0199728	0.0199728	0.54755	-1.82632	PFS>6months down vs PFS<6months	7.39209	2.43939	3.63001	1
19407	8048639	NM_002191 // INHA // inhibin, alpha // 2q33-q36 // 3623 /// ENST00000243786 // INHA //	INHA	NM_002191	0.0199789	0.0199789	1.23454	1.23454	PFS>6months up vs PFS<6months	7.39116	0.298533	0.444296	1
10121	7955112	NM_181788 // H1FNT // H1 histone family, member N, testis-specific // 12q13.11 // 34156	H1FNT	NM_181788	0.0200422	0.0200422	1.33571	1.33571	PFS>6months up vs PFS<6months	7.38155	0.563437	0.839635	1
9354	7948048	ENST00000437540 // LOC120824 // tripartite motif-containing protein ENSP00000309378-lik	LOC120824	ENST00000437540	0.0201061	0.0201061	1.15837	1.15837	PFS>6months up vs PFS<6months	7.37187	0.14533	0.216856	1
6253	7917599	NM_020063 // BARHL2 // BarH-like homeobox 2 // 1p22.2 // 343472 /// ENST00000370445 //	BARHL2	NM_020063	0.0201255	0.0201255	1.36994	1.36994	PFS>6months up vs PFS<6months	7.36895	0.666246	0.994539	1
25212	8106986	NM_014899 // RHOBTB3 // Rho-related BTB domain containing 3 // 5q15 // 22836 /// ENST00	RHOBTB3	NM_014899	0.0201368	0.0201368	0.271935	-3.67735	PFS>6months down vs PFS<6months	7.36723	11.4026	17.0252	1
26979	8123780	NM_001170692 // CAGE1 // cancer antigen 1 // 6p24.3 // 285782 /// NM_205864 // CAGE1 //	CAGE1	NM_001170692	0.0201526	0.0201526	1.14887	1.14887	PFS>6months up vs PFS<6months	7.36485	0.129507	0.19343	1
5666	7911323	NR_026818 // FAM138A // family with sequence similarity 138, member A // 1p36.33 // 645	FAM138A	NR_026818	0.0201677	0.0201677	1.56532	1.56532	PFS>6months up vs PFS<6months	7.36258	1.35018	2.01722	1
17697	8031984	NR_026818 // FAM138A // family with sequence similarity 138, member A // 1p36.33 // 645	FAM138A	NR_026818	0.0201677	0.0201677	1.56532	1.56532	PFS>6months up vs PFS<6months	7.36258	1.35018	2.01722	1
31676	8168058	NM_015686 // FAM155B // family with sequence similarity 155, member B // Xq13.1 // 2711	FAM155B	NM_015686	0.0201903	0.0201903	1.23547	1.23547	PFS>6months up vs PFS<6months	7.35917	0.300658	0.449404	1
21128	8066569	NM_147197 // WFDC11 // WAP four-disulfide core domain 11 // 20q13.12 // 259239 /// ENST	WFDC11	NM_147197	0.0202492	0.0202492	1.34928	1.34928	PFS>6months up vs PFS<6months	7.35034	0.603477	0.903122	1
15802	8013431	NM_007202 // AKAP10 // A kinase (PRKA) anchor protein 10 // 17p11.1 // 11216 /// ENST00	AKAP10	NM_007202	0.0202785	0.0202785	0.683474	-1.46311	PFS>6months down vs PFS<6months	7.34595	0.973901	1.45834	1
10779	7962112	NM_001002259 // CAPRIN2 // caprin family member 2 // 12p11 // 65981 /// NM_023925 // CA	CAPRIN2	NM_001002259	0.0203362	0.0203362	0.611264	-1.63596	PFS>6months down vs PFS<6months	7.33733	1.62924	2.44253	1
10505	7959173	NM_014868 // RNF10 // ring finger protein 10 // 12q24.31 // 9921 /// ENST00000325954 //	RNF10	NM_014868	0.0203504	0.0203504	1.27229	1.27229	PFS>6months up vs PFS<6months	7.33523	0.38997	0.584804	1
26884	8122818	BC011348 // C6orf211 // chromosome 6 open reading frame 211 // 6q25.1 // 79624 /// AK29	C6orf211	BC011348	0.0203834	0.0203834	0.677612	-1.47577	PFS>6months down vs PFS<6months	7.33031	1.01849	1.52836	1
14826	8003193	BC093665 // FAM92B // family with sequence similarity 92, member B // 16q24.1 // 339145	FAM92B	BC093665	0.0203989	0.0203989	1.2077	1.2077	PFS>6months up vs PFS<6months	7.328	0.239484	0.359487	1
14583	8000757	NM_003586 // DOC2A // double C2-like domains, alpha // 16p11.2 // 8448 /// NM_173618 //	DOC2A	NM_003586	0.0204479	0.0204479	1.3322	1.3322	PFS>6months up vs PFS<6months	7.32074	0.553248	0.831299	1
28322	8136967	NM_012365 // OR2A5 // olfactory receptor, family 2, subfamily A, member 5 // 7q35 // 39	OR2A5	NM_012365	0.0204575	0.0204575	1.27632	1.27632	PFS>6months up vs PFS<6months	7.31931	0.400274	0.601562	1
11288	7967660	NM_015347 // RIMBP2 // RIMS binding protein 2 // 12q24.33 // 23504 /// ENST00000261655	RIMBP2	NM_015347	0.0204706	0.0204706	1.32584	1.32584	PFS>6months up vs PFS<6months	7.31738	0.534934	0.804151	1
7299	7927801	NR_001446 // ANXA2P3 // annexin A2 pseudogene 3 // 10q21.3 // 305 /// M62895 // ANXA2P3	ANXA2P3	NR_001446	0.0205222	0.0205222	1.17417	1.17417	PFS>6months up vs PFS<6months	7.30977	0.173362	0.260881	1
13012	7983841	XM_928852 // LOC645877 // acyl-CoA-binding domain-containing protein 7-like // 15q21.3	LOC645877	XM_928852	0.0205565	0.0205565	1.13125	1.13125	PFS>6months up vs PFS<6months	7.30471	0.102262	0.153994	1
13306	7986736	NM_001001413 // GOLGA6L1 // golgin A6 family-like 1 // 15q11.2 // 283767 /// ENST000003	GOLGA6L1	NM_001001413	0.0205677	0.0205677	1.78278	1.78278	PFS>6months up vs PFS<6months	7.30306	2.24787	3.38578	1
24732	8102482	NM_014822 // SEC24D // SEC24 family, member D (S. cerevisiae) // 4q26 // 9871 /// ENST0	SEC24D	NM_014822	0.020569	0.020569	0.619749	-1.61356	PFS>6months down vs PFS<6months	7.30288	1.53926	2.31851	1
7613	7931216	NM_032182 // FAM175B // family with sequence similarity 175, member B // 10q26.13 // 23	FAM175B	NM_032182	0.0205873	0.0205873	0.692169	-1.44473	PFS>6months down vs PFS<6months	7.30018	0.91028	1.37162	1
13827	7992716	NM_001135086 // PRSS41 // protease, serine, 41 // 16p13.3 // 360226	PRSS41	NM_001135086	0.0205915	0.0205915	1.30942	1.30942	PFS>6months up vs PFS<6months	7.29957	0.488701	0.736443	1
13196	7985605	NM_014630 // ZNF592 // zinc finger protein 592 // 15q25.3 // 9640 /// ENST00000299927 /	ZNF592	NM_014630	0.0205981	0.0205981	0.792782	-1.26138	PFS>6months down vs PFS<6months	7.29859	0.362582	0.546462	1
8232	7937847	NR_024627 // KCNQ1DN // KCNQ1 downstream neighbor // 11p15.4|11p15.5 // 55539	KCNQ1DN	NR_024627	0.0206231	0.0206231	1.16971	1.16971	PFS>6months up vs PFS<6months	7.29492	0.165238	0.249162	1
11767	7972269	NM_014305 // TGDS // TDP-glucose 4,6-dehydratase // 13q32.1 // 23483 /// ENST0000026129	TGDS	NM_014305	0.0206248	0.0206248	0.778436	-1.28463	PFS>6months down vs PFS<6months	7.29468	0.421852	0.636132	1
12292	7977319	NM_138790 // PLD4 // phospholipase D family, member 4 // 14q32.33 // 122618 /// ENST000	PLD4	NM_138790	0.0206533	0.0206533	1.19657	1.19657	PFS>6months up vs PFS<6months	7.29051	0.216556	0.326742	1
23031	8085531	NM_022497 // MRPS25 // mitochondrial ribosomal protein S25 // 3p25 // 64432 /// ENST000	MRPS25	NM_022497	0.020656	0.020656	0.719305	-1.39023	PFS>6months down vs PFS<6months	7.29011	0.729939	1.1014	1
8074	7936023	BC126459 // C10orf95 // chromosome 10 open reading frame 95 // 10q24.32 // 79946 /// AK	C10orf95	BC126459	0.0206825	0.0206825	1.24715	1.24715	PFS>6months up vs PFS<6months	7.28624	0.328003	0.495184	1
4239	7896983	ENST00000366221 // LOC100288313 // similar to hCG1820414 // 1p36.33 // 100288313	LOC100288313	ENST00000366221	0.0207005	0.0207005	1.19406	1.19406	PFS>6months up vs PFS<6months	7.2836	0.211528	0.319459	1
18697	8041995	NM_003128 // SPTBN1 // spectrin, beta, non-erythrocytic 1 // 2p21 // 6711 /// NM_178313	SPTBN1	NM_003128	0.0207164	0.0207164	0.584657	-1.7104	PFS>6months down vs PFS<6months	7.28128	1.93716	2.92651	1
31944	8170241	NM_032461 // SPANXB1 // SPANX family, member B1 // Xq27.1 // 728695 /// NM_145664 // SP	SPANXB1	NM_032461	0.0207215	0.0207215	1.24479	1.24479	PFS>6months up vs PFS<6months	7.28055	0.322407	0.487117	1
31945	8170244	NM_032461 // SPANXB1 // SPANX family, member B1 // Xq27.1 // 728695 /// NM_145664 // SP	SPANXB1	NM_032461	0.0207215	0.0207215	1.24479	1.24479	PFS>6months up vs PFS<6months	7.28055	0.322407	0.487117	1
21525	8070482	NR_027272 // C21orf129 // chromosome 21 open reading frame 129 // 21q22.3 // 150135 ///	C21orf129	NR_027272	0.0207276	0.0207276	1.19698	1.19698	PFS>6months up vs PFS<6months	7.27966	0.217382	0.328477	1
18892	8043564	NM_016044 // FAHD2A // fumarylacetoacetate hydrolase domain containing 2A // 2p24.3-p11	FAHD2A	NM_016044	0.0207285	0.0207285	0.683783	-1.46245	PFS>6months down vs PFS<6months	7.27952	0.971595	1.46817	1
15668	8012006	NM_153357 // SLC16A11 // solute carrier family 16, member 11 (monocarboxylic acid trans	SLC16A11	NM_153357	0.0207333	0.0207333	1.18465	1.18465	PFS>6months up vs PFS<6months	7.27882	0.193078	0.291786	1
13036	7984019	NM_015059 // TLN2 // talin 2 // 15q15-q21 // 83660 /// ENST00000306829 // TLN2 // talin	TLN2	NM_015059	0.0207379	0.0207379	0.751008	-1.33154	PFS>6months down vs PFS<6months	7.27815	0.551337	0.833277	1
25271	8107532	NM_000414 // HSD17B4 // hydroxysteroid (17-beta) dehydrogenase 4 // 5q21 // 3295 /// EN	HSD17B4	NM_000414	0.0207528	0.0207528	0.623225	-1.60456	PFS>6months down vs PFS<6months	7.27599	1.50348	2.273	1
32525	8175336	NM_001017436 // CT45A4 // cancer/testis antigen family 45, member A4 // Xq26.3 // 44152	CT45A4	NM_001017436	0.0207855	0.0207855	1.71669	1.71669	PFS>6months up vs PFS<6months	7.27123	1.96371	2.97073	1
18326	8038443	NM_025129 // FUZ // fuzzy homolog (Drosophila) // 19q13.33 // 80199 /// NR_033269 // FU	FUZ	NM_025129	0.0207905	0.0207905	0.78583	-1.27254	PFS>6months down vs PFS<6months	7.27051	0.390608	0.590974	1
27879	8132832	NM_001082971 // DDC // dopa decarboxylase (aromatic L-amino acid decarboxylase) // 7p12	DDC	NM_001082971	0.0208075	0.0208075	1.27867	1.27867	PFS>6months up vs PFS<6months	7.26804	0.40633	0.61497	1
5876	7913655	NM_002167 // ID3 // inhibitor of DNA binding 3, dominant negative helix-loop-helix prot	ID3	NM_002167	0.0208174	0.0208174	0.337228	-2.96536	PFS>6months down vs PFS<6months	7.2666	7.94532	12.0274	1
14322	7997976	AK303024 // C16orf55 // chromosome 16 open reading frame 55 // 16q24.3 // 124045 /// BC	C16orf55	AK303024	0.0208251	0.0208251	1.26621	1.26621	PFS>6months up vs PFS<6months	7.26549	0.374605	0.567155	1
30786	8159786	NR_027156 // TUBBP5 // tubulin, beta pseudogene 5 // 9q34.3 // 643224	TUBBP5	NR_027156	0.0208588	0.0208588	1.42756	1.42756	PFS>6months up vs PFS<6months	7.26061	0.852081	1.29092	1
5185	7906355	NM_030893 // CD1E // CD1e molecule // 1q22-q23 // 913 /// NM_001185114 // CD1E // CD1e	CD1E	NM_030893	0.0208702	0.0208702	1.50457	1.50457	PFS>6months up vs PFS<6months	7.25897	1.12215	1.70047	1
30066	8152369	NM_014379 // KCNV1 // potassium channel, subfamily V, member 1 // 8q23.2 // 27012 /// E	KCNV1	NM_014379	0.0208711	0.0208711	1.29695	1.29695	PFS>6months up vs PFS<6months	7.25884	0.454616	0.688922	1
4532	7899905	NM_145205 // HMGB4 // high-mobility group box 4 // 1p35.1 // 127540 /// NR_033264 // HM	HMGB4	NM_145205	0.0208743	0.0208743	1.21203	1.21203	PFS>6months up vs PFS<6months	7.25838	0.248659	0.37684	1
14149	7996164	NM_199046 // TEPP // testis, prostate and placenta expressed // 16q21 // 374739 /// NM_	TEPP	NM_199046	0.0208908	0.0208908	1.3133	1.3133	PFS>6months up vs PFS<6months	7.25599	0.499495	0.75723	1
10882	7963261	AK292677 // LOC494150 // prohibitin pseudogene // 12q13 // 494150	LOC494150	AK292677	0.0209267	0.0209267	0.67945	-1.47178	PFS>6months down vs PFS<6months	7.25081	1.00436	1.52369	1
6420	7919251	NM_016334 // GPR89B // G protein-coupled receptor 89B // 1q21.1 // 51463 /// NM_0010976	GPR89B	NM_016334	0.020936	0.020936	0.575002	-1.73912	PFS>6months down vs PFS<6months	7.24948	2.05923	3.12457	1
15751	8012961	NM_006311 // NCOR1 // nuclear receptor corepressor 1 // 17p11.2 // 9611 /// NM_00119044	NCOR1	NM_006311	0.0209521	0.0209521	0.710636	-1.40719	PFS>6months down vs PFS<6months	7.24716	0.784651	1.19097	1
5308	7907549	NM_022093 // TNN // tenascin N // 1q23-q24 // 63923 /// ENST00000239462 // TNN // tenas	TNN	NM_022093	0.0209558	0.0209558	1.30621	1.30621	PFS>6months up vs PFS<6months	7.24663	0.479837	0.728366	1
23607	8091799	NM_001040100 // C3orf57 // chromosome 3 open reading frame 57 // 3q26.1 // 165679 /// E	C3orf57	NM_001040100	0.020968	0.020968	2.08929	2.08929	PFS>6months up vs PFS<6months	7.24487	3.65074	5.54299	1
15298	8007790	NM_003954 // MAP3K14 // mitogen-activated protein kinase kinase kinase 14 // 17q21 // 9	MAP3K14	NM_003954	0.0209891	0.0209891	1.17373	1.17373	PFS>6months up vs PFS<6months	7.24184	0.172547	0.26209	1
25445	8109383	NM_000827 // GRIA1 // glutamate receptor, ionotropic, AMPA 1 // 5q33|5q31.1 // 2890 ///	GRIA1	NM_000827	0.0209892	0.0209892	1.19598	1.19598	PFS>6months up vs PFS<6months	7.24182	0.215373	0.327142	1
7934	7934393	NM_001142353 // PPP3CB // protein phosphatase 3, catalytic subunit, beta isozyme // 10q	PPP3CB	NM_001142353	0.0210105	0.0210105	0.704487	-1.41947	PFS>6months down vs PFS<6months	7.23877	0.825086	1.2538	1
23890	8094625	NM_015990 // KLHL5 // kelch-like 5 (Drosophila) // 4p14 // 51088 /// NM_001007075 // KL	KLHL5	NM_015990	0.0210321	0.0210321	0.490188	-2.04004	PFS>6months down vs PFS<6months	7.23568	3.41817	5.19646	1
26543	8119515	NM_000409 // GUCA1A // guanylate cyclase activator 1A (retina) // 6p21.1 // 2978 /// EN	GUCA1A	NM_000409	0.0210337	0.0210337	1.28559	1.28559	PFS>6months up vs PFS<6months	7.23545	0.424373	0.645171	1
32364	8174103	NM_001128127 // GK // glycerol kinase // Xp21.3 // 2710 /// NM_000167 // GK // glycerol	GK	NM_001128127	0.0211212	0.0211212	0.546312	-1.83046	PFS>6months down vs PFS<6months	7.22295	2.45777	3.74299	1
31919	8170060	NM_152582 // CT45A2 // cancer/testis antigen family 45, member A2 // Xq26.3 // 728911 /	CT45A2	NM_152582	0.0211433	0.0211433	1.72902	1.72902	PFS>6months up vs PFS<6months	7.21981	2.0161	3.0717	1
9363	7948103	NM_001005270 // OR4C12 // olfactory receptor, family 4, subfamily C, member 12 // 11p11	OR4C12	NM_001005270	0.0211456	0.0211456	1.37822	1.37822	PFS>6months up vs PFS<6months	7.21948	0.691997	1.05437	1
24344	8098740	NM_033178 // DUX4 // double homeobox 4 // 4q35 // 22947 /// NM_001127386 // DUX4L2 // d	DUX4	NM_033178	0.0211686	0.0211686	1.61254	1.61254	PFS>6months up vs PFS<6months	7.2162	1.53521	2.3402	1
8977	7944623	NM_152715 // TBCEL // tubulin folding cofactor E-like // 11q23.3 // 219899 /// NM_00113	TBCEL	NM_152715	0.0211841	0.0211841	0.654861	-1.52704	PFS>6months down vs PFS<6months	7.214	1.20509	1.83753	1
29074	8143825	NM_000238 // KCNH2 // potassium voltage-gated channel, subfamily H (eag-related), membe	KCNH2	NM_000238	0.0212364	0.0212364	1.20992	1.20992	PFS>6months up vs PFS<6months	7.20659	0.244176	0.372706	1
24130	8096875	NM_001977 // ENPEP // glutamyl aminopeptidase (aminopeptidase A) // 4q25 // 2028 /// EN	ENPEP	NM_001977	0.0212444	0.0212444	0.329938	-3.03087	PFS>6months down vs PFS<6months	7.20547	8.26801	12.6221	1
20563	8061082	NM_020157 // OTOR // otoraplin // 20p12.1-p11.23 // 56914 /// ENST00000246081 // OTOR /	OTOR	NM_020157	0.0212479	0.0212479	1.26552	1.26552	PFS>6months up vs PFS<6months	7.20497	0.372875	0.569277	1
27695	8130993	NM_020223 // FAM20C // family with sequence similarity 20, member C // 7p22.3 // 56975	FAM20C	NM_020223	0.0212582	0.0212582	0.696121	-1.43653	PFS>6months down vs PFS<6months	7.20351	0.882327	1.34734	1
14821	8003149	NM_172347 // KCNG4 // potassium voltage-gated channel, subfamily G, member 4 // 16q24.1	KCNG4	NM_172347	0.0213776	0.0213776	1.2388	1.2388	PFS>6months up vs PFS<6months	7.18669	0.308359	0.471977	1
27213	8125870	NM_001093728 // TCP11 // t-complex 11 homolog (mouse) // 6p21.31 // 6954 /// NM_018679	TCP11	NM_001093728	0.0213788	0.0213788	1.27918	1.27918	PFS>6months up vs PFS<6months	7.18653	0.407672	0.624	1
12283	7977234	NM_001008404 // C14orf180 // chromosome 14 open reading frame 180 // 14q32.33 // 400258	C14orf180	NM_001008404	0.0213808	0.0213808	1.2489	1.2489	PFS>6months up vs PFS<6months	7.18624	0.3322	0.508499	1
16239	8017718	NM_004655 // AXIN2 // axin 2 // 17q23-q24 // 8313 /// ENST00000307078 // AXIN2 // axin	AXIN2	NM_004655	0.0214093	0.0214093	0.648945	-1.54096	PFS>6months down vs PFS<6months	7.18224	1.2573	1.92563	1
27222	8126007	NM_152990 // PXT1 // peroxisomal, testis specific 1 // 6p21.31 // 222659 /// NM_173562	PXT1	NM_152990	0.0214247	0.0214247	1.19618	1.19618	PFS>6months up vs PFS<6months	7.18008	0.215776	0.330572	1
9259	7947096	NM_054030 // MRGPRX2 // MAS-related GPR, member X2 // 11p15.1 // 117194 /// ENST0000032	MRGPRX2	NM_054030	0.021453	0.021453	1.2007	1.2007	PFS>6months up vs PFS<6months	7.17613	0.224951	0.344818	1
6677	7921773	NM_030916 // PVRL4 // poliovirus receptor-related 4 // 1q22-q23.2 // 81607 /// ENST0000	PVRL4	NM_030916	0.0214537	0.0214537	2.65963	2.65963	PFS>6months up vs PFS<6months	7.17603	6.43428	9.86298	1
19049	8045136	NM_032144 // RAB6C // RAB6C, member RAS oncogene family // 2q21.1 // 84084 /// NM_00286	RAB6C	NM_032144	0.0214636	0.0214636	1.22047	1.22047	PFS>6months up vs PFS<6months	7.17464	0.266928	0.409248	1
14178	7996448	NM_001185058 // NOL3 // nucleolar protein 3 (apoptosis repressor with CARD domain) // 1	NOL3	NM_001185058	0.0214713	0.0214713	1.36445	1.36445	PFS>6months up vs PFS<6months	7.17357	0.649356	0.995727	1
24794	8102986	NM_001168235 // FREM3 // FRAS1 related extracellular matrix 3 // 4q31.21 // 166752	FREM3	NM_001168235	0.0214733	0.0214733	1.17064	1.17064	PFS>6months up vs PFS<6months	7.17329	0.166918	0.255963	1
4603	7900635	NM_001101376 // FAM183A // family with sequence similarity 183, member A // 1p34.2 // 4	FAM183A	NM_001101376	0.0214766	0.0214766	1.39905	1.39905	PFS>6months up vs PFS<6months	7.17283	0.758223	1.16278	1
18349	8038683	NM_002774 // KLK6 // kallikrein-related peptidase 6 // 19q13.3 // 5653 /// NM_001012964	KLK6	NM_002774	0.021483	0.021483	4.7867	4.7867	PFS>6months up vs PFS<6months	7.17194	16.4873	25.2876	1
30549	8157092	NM_018112 // TMEM38B // transmembrane protein 38B // 9q31.2 // 55151 /// ENST0000037469	TMEM38B	NM_018112	0.0214838	0.0214838	0.449874	-2.22284	PFS>6months down vs PFS<6months	7.17182	4.29059	6.58083	1
26949	8123520	BC118988 // NCRNA00266 // non-protein coding RNA 266 // --- // 140849	NCRNA00266	BC118988	0.0215294	0.0215294	0.720544	-1.38784	PFS>6months down vs PFS<6months	7.16547	0.722332	1.10888	1
8463	7939867	NM_001004727 // OR4X2 // olfactory receptor, family 4, subfamily X, member 2 // 11p11.2	OR4X2	NM_001004727	0.0215387	0.0215387	1.44241	1.44241	PFS>6months up vs PFS<6months	7.16418	0.902341	1.38547	1
17027	8025515	NM_015725 // RDH8 // retinol dehydrogenase 8 (all-trans) // 19p13.2 // 50700 /// ENST00	RDH8	NM_015725	0.0215404	0.0215404	1.33646	1.33646	PFS>6months up vs PFS<6months	7.16394	0.565605	0.868468	1
30716	8158939	NM_004188 // GFI1B // growth factor independent 1B transcription repressor // 9q34.13 /	GFI1B	NM_004188	0.0215443	0.0215443	1.2208	1.2208	PFS>6months up vs PFS<6months	7.16339	0.267655	0.411007	1
10207	7955983	NM_001005280 // OR10A7 // olfactory receptor, family 10, subfamily A, member 7 // 12q13	OR10A7	NM_001005280	0.0215489	0.0215489	1.28507	1.28507	PFS>6months up vs PFS<6months	7.16276	0.423026	0.649649	1
30433	8156026	NM_001098802 // CEP78 // centrosomal protein 78kDa // 9q21.2 // 84131 /// NM_032171 //	CEP78	NM_001098802	0.0215491	0.0215491	0.5423	-1.844	PFS>6months down vs PFS<6months	7.16273	2.51807	3.86706	1
4211	7896740	NM_001005240 // OR4F17 // olfactory receptor, family 4, subfamily F, member 17 // 19p13	OR4F17	NM_001005240	0.0215702	0.0215702	1.88983	1.88983	PFS>6months up vs PFS<6months	7.1598	2.72418	4.18531	1
13735	7991663	NM_001005240 // OR4F17 // olfactory receptor, family 4, subfamily F, member 17 // 19p13	OR4F17	NM_001005240	0.0215702	0.0215702	1.88983	1.88983	PFS>6months up vs PFS<6months	7.1598	2.72418	4.18531	1
16878	8023937	NM_001005240 // OR4F17 // olfactory receptor, family 4, subfamily F, member 17 // 19p13	OR4F17	NM_001005240	0.0215702	0.0215702	1.88983	1.88983	PFS>6months up vs PFS<6months	7.1598	2.72418	4.18531	1
23986	8095435	NM_002159 // HTN1 // histatin 1 // 4q13 // 3346 /// ENST00000246896 // HTN1 // histatin	HTN1	NM_002159	0.0215804	0.0215804	1.08046	1.08046	PFS>6months up vs PFS<6months	7.15837	0.0402665	0.0618761	1
30788	8159803	NR_026818 // FAM138A // family with sequence similarity 138, member A // 1p36.33 // 645	FAM138A	NR_026818	0.0216158	0.0216158	1.64382	1.64382	PFS>6months up vs PFS<6months	7.15347	1.66114	2.55437	1
6566	7920426	NM_207308 // NUP210L // nucleoporin 210kDa-like // 1q21.3 // 91181 /// NM_001159484 //	NUP210L	NM_207308	0.0216436	0.0216436	1.11261	1.11261	PFS>6months up vs PFS<6months	7.14962	0.0765662	0.1178	1
16744	8022674	NM_001792 // CDH2 // cadherin 2, type 1, N-cadherin (neuronal) // 18q11.2 // 1000 /// E	CDH2	NM_001792	0.0216659	0.0216659	0.202769	-4.93172	PFS>6months down vs PFS<6months	7.14653	17.1219	26.3541	1
6035	7915286	NM_000310 // PPT1 // palmitoyl-protein thioesterase 1 // 1p32 // 5538 /// NM_001142604	PPT1	NM_000310	0.0216696	0.0216696	0.564446	-1.77165	PFS>6months down vs PFS<6months	7.14603	2.19943	3.38562	1
6984	7924884	NM_003493 // HIST3H3 // histone cluster 3, H3 // 1q42 // 8290 /// ENST00000366696 // HI	HIST3H3	NM_003493	0.0216836	0.0216836	1.3775	1.3775	PFS>6months up vs PFS<6months	7.1441	0.689758	1.06204	1
30983	8161467	NR_026801 // FAM74A3 // family with sequence similarity 74, member A3 // 9p13.1 // 7284	FAM74A3	NR_026801	0.0216947	0.0216947	1.35462	1.35462	PFS>6months up vs PFS<6months	7.14256	0.619499	0.954069	1
23828	8094116	NM_001105662 // USP17 // ubiquitin specific peptidase 17 // 4p15 // 391627 /// NR_02727	USP17	NM_001105662	0.0217035	0.0217035	2.18975	2.18975	PFS>6months up vs PFS<6months	7.14135	4.13097	6.36304	1
23829	8094118	NM_001105662 // USP17 // ubiquitin specific peptidase 17 // 4p15 // 391627 /// NR_02727	USP17	NM_001105662	0.0217035	0.0217035	2.18975	2.18975	PFS>6months up vs PFS<6months	7.14135	4.13097	6.36304	1
23830	8094120	NM_001105662 // USP17 // ubiquitin specific peptidase 17 // 4p15 // 391627 /// NR_02727	USP17	NM_001105662	0.0217035	0.0217035	2.18975	2.18975	PFS>6months up vs PFS<6months	7.14135	4.13097	6.36304	1
23832	8094124	NM_001105662 // USP17 // ubiquitin specific peptidase 17 // 4p15 // 391627 /// NR_02727	USP17	NM_001105662	0.0217035	0.0217035	2.18975	2.18975	PFS>6months up vs PFS<6months	7.14135	4.13097	6.36304	1
23833	8094126	NM_001105662 // USP17 // ubiquitin specific peptidase 17 // 4p15 // 391627 /// NR_02727	USP17	NM_001105662	0.0217035	0.0217035	2.18975	2.18975	PFS>6months up vs PFS<6months	7.14135	4.13097	6.36304	1
23834	8094128	NM_001105662 // USP17 // ubiquitin specific peptidase 17 // 4p15 // 391627 /// NR_02727	USP17	NM_001105662	0.0217035	0.0217035	2.18975	2.18975	PFS>6months up vs PFS<6months	7.14135	4.13097	6.36304	1
23836	8094132	NM_001105662 // USP17 // ubiquitin specific peptidase 17 // 4p15 // 391627 /// NR_02727	USP17	NM_001105662	0.0217035	0.0217035	2.18975	2.18975	PFS>6months up vs PFS<6months	7.14135	4.13097	6.36304	1
33033	8179713	NM_014070 // C6orf15 // chromosome 6 open reading frame 15 // 6p21.3 // 29113 /// ENST0	C6orf15	NM_014070	0.0217207	0.0217207	1.1077	1.1077	PFS>6months up vs PFS<6months	7.13898	0.0703527	0.108402	1
32550	8175537	AK093505 // CXorf18 // chromosome X open reading frame 18 // Xq27.2 // 619455	CXorf18	AK093505	0.0217352	0.0217352	1.44296	1.44296	PFS>6months up vs PFS<6months	7.13699	0.904217	1.39364	1
30185	8153828	NM_003923 // FOXH1 // forkhead box H1 // 8q24.3 // 8928 /// ENST00000377317 // FOXH1 //	FOXH1	NM_003923	0.0218014	0.0218014	1.3187	1.3187	PFS>6months up vs PFS<6months	7.12789	0.514645	0.794217	1
5643	7911237	NM_175911 // OR2L13 // olfactory receptor, family 2, subfamily L, member 13 // 1q44 //	OR2L13	NM_175911	0.0218645	0.0218645	1.16482	1.16482	PFS>6months up vs PFS<6months	7.11925	0.156517	0.241836	1
18991	8044634	NM_012184 // FOXD4L1 // forkhead box D4-like 1 // 2q13 // 200350 /// NM_207305 // FOXD4	FOXD4L1	NM_012184	0.0218829	0.0218829	1.27953	1.27953	PFS>6months up vs PFS<6months	7.11673	0.408576	0.631517	1
30614	8157696	NM_001001923 // OR5C1 // olfactory receptor, family 5, subfamily C, member 1 // 9q33.2	OR5C1	NM_001001923	0.0219233	0.0219233	1.27737	1.27737	PFS>6months up vs PFS<6months	7.11122	0.402978	0.623347	1
32526	8175344	NM_001007551 // CT45A5 // cancer/testis antigen family 45, member A5 // Xq26.3 // 44152	CT45A5	NM_001007551	0.0219323	0.0219323	1.72483	1.72483	PFS>6months up vs PFS<6months	7.11	1.99825	3.09152	1
21032	8065652	NM_080675 // SUN5 // Sad1 and UNC84 domain containing 5 // 20q11.21 // 140732 /// ENST0	SUN5	NM_080675	0.0219498	0.0219498	1.29247	1.29247	PFS>6months up vs PFS<6months	7.10762	0.442599	0.684982	1
26910	8123062	NM_020823 // TMEM181 // transmembrane protein 181 // 6q25.3 // 57583 /// ENST0000036709	TMEM181	NM_020823	0.0219607	0.0219607	0.647742	-1.54382	PFS>6months down vs PFS<6months	7.10614	1.26812	1.96299	1
5391	7908612	NM_001105517 // FAM58B // family with sequence similarity 58, member B // 1q32.1 // 339	FAM58B	NM_001105517	0.0219646	0.0219646	1.25747	1.25747	PFS>6months up vs PFS<6months	7.1056	0.352958	0.546405	1
32455	8174820	NM_152692 // C1GALT1C1 // C1GALT1-specific chaperone 1 // Xq24 // 29071 /// NM_00101155	C1GALT1C1	NM_152692	0.0219665	0.0219665	0.642468	-1.5565	PFS>6months down vs PFS<6months	7.10534	1.31632	2.03783	1
17482	8030133	NM_006184 // NUCB1 // nucleobindin 1 // 19q13.33 // 4924 /// ENST00000405315 // NUCB1 /	NUCB1	NM_006184	0.021991	0.021991	0.686087	-1.45754	PFS>6months down vs PFS<6months	7.10202	0.954475	1.47834	1
23132	8086595	NM_005283 // XCR1 // chemokine (C motif) receptor 1 // 3p21.3-p21.1|3p21.3 // 2829 ///	XCR1	NM_005283	0.0219992	0.0219992	1.29929	1.29929	PFS>6months up vs PFS<6months	7.10091	0.460944	0.714047	1
13891	7993248	NM_152308 // C16orf75 // chromosome 16 open reading frame 75 // 16p13.13 // 116028 ///	C16orf75	NM_152308	0.0220193	0.0220193	1.22402	1.22402	PFS>6months up vs PFS<6months	7.09818	0.274769	0.425807	1
9365	7948107	NM_001001960 // OR5W2 // olfactory receptor, family 5, subfamily W, member 2 // 11q11 /	OR5W2	NM_001001960	0.0220232	0.0220232	1.24402	1.24402	PFS>6months up vs PFS<6months	7.09765	0.320595	0.496861	1
32887	8178289	NM_030959 // OR12D3 // olfactory receptor, family 12, subfamily D, member 3 // 6p22.1 /	OR12D3	NM_030959	0.0220304	0.0220304	1.27051	1.27051	PFS>6months up vs PFS<6months	7.09668	0.385464	0.597478	1
8295	7938118	NM_173589 // DNHD1 // dynein heavy chain domain 1 // 11p15.4 // 144132 /// NM_144666 //	DNHD1	NM_173589	0.0220355	0.0220355	0.689627	-1.45006	PFS>6months down vs PFS<6months	7.09599	0.928573	1.43945	1
18298	8038192	NM_000148 // FUT1 // fucosyltransferase 1 (galactoside 2-alpha-L-fucosyltransferase, H	FUT1	NM_000148	0.0220431	0.0220431	1.27217	1.27217	PFS>6months up vs PFS<6months	7.09496	0.389656	0.604121	1
26538	8119466	NM_005586 // MDFI // MyoD family inhibitor // 6p21 // 4188 /// ENST00000230321 // MDFI	MDFI	NM_005586	0.022056	0.022056	1.33615	1.33615	PFS>6months up vs PFS<6months	7.09321	0.564727	0.875767	1
26985	8123864	NM_003220 // TFAP2A // transcription factor AP-2 alpha (activating enhancer binding pro	TFAP2A	NM_003220	0.0220775	0.0220775	2.56518	2.56518	PFS>6months up vs PFS<6months	7.09031	5.96736	9.25784	1
8822	7943019	NM_032681 // SPRYD5 // SPRY domain containing 5 // 11q11 // 84767 /// ENST00000327733 /	SPRYD5	NM_032681	0.0220818	0.0220818	1.37446	1.37446	PFS>6months up vs PFS<6months	7.08973	0.680253	1.05544	1
9686	7950977	NM_032681 // SPRYD5 // SPRY domain containing 5 // 11q11 // 84767 /// ENST00000327733 /	SPRYD5	NM_032681	0.0220818	0.0220818	1.37446	1.37446	PFS>6months up vs PFS<6months	7.08973	0.680253	1.05544	1
11770	7972291	NM_007084 // SOX21 // SRY (sex determining region Y)-box 21 // 13q31-q32 // 11166 /// E	SOX21	NM_007084	0.0220923	0.0220923	1.44318	1.44318	PFS>6months up vs PFS<6months	7.08831	0.904964	1.40437	1
4497	7899528	NM_000911 // OPRD1 // opioid receptor, delta 1 // 1p36.1-p34.3 // 4985 /// ENST00000234	OPRD1	NM_000911	0.0221098	0.0221098	1.34193	1.34193	PFS>6months up vs PFS<6months	7.08595	0.58166	0.902951	1
23740	8093104	NM_138461 // TM4SF19 // transmembrane 4 L six family member 19 // 3q29 // 116211 /// EN	TM4SF19	NM_138461	0.0221378	0.0221378	1.49078	1.49078	PFS>6months up vs PFS<6months	7.08218	1.07216	1.66527	1
18551	8040374	NM_145175 // FAM84A // family with sequence similarity 84, member A // 2p24.3 // 151354	FAM84A	NM_145175	0.0222259	0.0222259	1.61711	1.61711	PFS>6months up vs PFS<6months	7.07034	1.55346	2.41687	1
8099	7936322	NM_020918 // GPAM // glycerol-3-phosphate acyltransferase, mitochondrial // 10q25.2 //	GPAM	NM_020918	0.0222303	0.0222303	0.308029	-3.24645	PFS>6months down vs PFS<6months	7.06975	9.32445	14.5081	1
15313	8007895	NM_003396 // WNT9B // wingless-type MMTV integration site family, member 9B // 17q21 //	WNT9B	NM_003396	0.0222962	0.0222962	1.27956	1.27956	PFS>6months up vs PFS<6months	7.06094	0.408641	0.636608	1
17931	8034712	NM_024825 // PODNL1 // podocan-like 1 // 19p13.12 // 79883 /// NM_001146254 // PODNL1 /	PODNL1	NM_024825	0.0223044	0.0223044	1.36259	1.36259	PFS>6months up vs PFS<6months	7.05984	0.643666	1.0029	1
10278	7956697	NM_015026 // MON2 // MON2 homolog (S. cerevisiae) // 12q14.1 // 23041 /// ENST000003936	MON2	NM_015026	0.0223056	0.0223056	0.752738	-1.32848	PFS>6months down vs PFS<6months	7.05969	0.542511	0.845309	1
8993	7944795	NM_001001965 // OR4D5 // olfactory receptor, family 4, subfamily D, member 5 // 11q24.1	OR4D5	NM_001001965	0.0223419	0.0223419	1.22514	1.22514	PFS>6months up vs PFS<6months	7.05484	0.277257	0.432302	1
17879	8034202	NM_004283 // RAB3D // RAB3D, member RAS oncogene family // 19p13.2 // 9545 /// ENST0000	RAB3D	NM_004283	0.0223672	0.0223672	1.50858	1.50858	PFS>6months up vs PFS<6months	7.05148	1.13681	1.77338	1
24343	8098732	NM_001177376 // DUX4L4 // double homeobox 4 like 4 // 4q35.2 // 441056 /// NM_033178 //	DUX4L4	NM_001177376	0.0223749	0.0223749	1.64235	1.64235	PFS>6months up vs PFS<6months	7.05046	1.65518	2.58238	1
13618	7990657	NM_144572 // TBC1D2B // TBC1 domain family, member 2B // 15q24.3-q25.1 // 23102 /// NM_	TBC1D2B	NM_144572	0.022377	0.022377	0.593461	-1.68503	PFS>6months down vs PFS<6months	7.05018	1.83078	2.85647	1
6862	7923608	NM_000537 // REN // renin // 1q32 // 5972 /// ENST00000272190 // REN // renin // 1q32 /	REN	NM_000537	0.0223939	0.0223939	1.32184	1.32184	PFS>6months up vs PFS<6months	7.04794	0.523531	0.817097	1
32788	8177344	NR_001541 // TTTY5 // testis-specific transcript, Y-linked 5 (non-protein coding) // Yq	TTTY5	NR_001541	0.0224099	0.0224099	1.24568	1.24568	PFS>6months up vs PFS<6months	7.04581	0.324525	0.506652	1
19400	8048518	NR_003063 // TUBA4B // tubulin, alpha 4b (pseudogene) // 2q35 // 80086	TUBA4B	NR_003063	0.0224323	0.0224323	1.24557	1.24557	PFS>6months up vs PFS<6months	7.04284	0.324248	0.506433	1
17616	8031441	NM_032430 // BRSK1 // BR serine/threonine kinase 1 // 19q13.4 // 84446 /// ENST00000309	BRSK1	NM_032430	0.0224455	0.0224455	1.18493	1.18493	PFS>6months up vs PFS<6months	7.04108	0.193622	0.302487	1
24636	8101489	NM_139076 // FAM175A // family with sequence similarity 175, member A // 4q21.23 // 841	FAM175A	NM_139076	0.0224588	0.0224588	0.614938	-1.62618	PFS>6months down vs PFS<6months	7.03933	1.58981	2.48432	1
21196	8067277	NR_029844 // MIR296 // microRNA 296 // 20q13.32 // 407022	MIR296	NR_029844	0.0224604	0.0224604	1.41514	1.41514	PFS>6months up vs PFS<6months	7.03912	0.81075	1.26696	1
10638	7960757	NM_016546 // C1RL // complement component 1, r subcomponent-like // 12p13.31 // 51279 /	C1RL	NM_016546	0.0224624	0.0224624	0.500741	-1.99704	PFS>6months down vs PFS<6months	7.03886	3.21697	5.02733	1
7961	7934719	NM_003019 // SFTPD // surfactant protein D // 10q22.2-q23.1 // 6441 /// ENST00000372292	SFTPD	NM_003019	0.0224705	0.0224705	1.28429	1.28429	PFS>6months up vs PFS<6months	7.03778	0.420981	0.657989	1
19860	8053458	NM_001013649 // C2orf68 // chromosome 2 open reading frame 68 // 2p11.2 // 388969 /// E	C2orf68	NM_001013649	0.0224788	0.0224788	0.892887	-1.11996	PFS>6months down vs PFS<6months	7.03668	0.0863138	0.134929	1
21242	8067825	NR_026916 // ANKRD30BP2 // ankyrin repeat domain 30B pseudogene 2 // 21q11.2 // 149992	ANKRD30BP2	NR_026916	0.0225905	0.0225905	1.35485	1.35485	PFS>6months up vs PFS<6months	7.02195	0.62017	0.971506	1
30312	8154953	NM_015297 // KIAA1045 // KIAA1045 // 9p13.3 // 23349 /// ENST00000242315 // KIAA1045 //	KIAA1045	NM_015297	0.022603	0.022603	1.273	1.273	PFS>6months up vs PFS<6months	7.02032	0.391789	0.613887	1
6049	7915435	NM_001123395 // CLDN19 // claudin 19 // 1p34.2 // 149461 /// NM_148960 // CLDN19 // cla	CLDN19	NM_001123395	0.0226113	0.0226113	1.20382	1.20382	PFS>6months up vs PFS<6months	7.01922	0.231381	0.362603	1
30950	8161337	NR_026801 // FAM74A3 // family with sequence similarity 74, member A3 // 9p13.1 // 7284	FAM74A3	NR_026801	0.0226122	0.0226122	1.345	1.345	PFS>6months up vs PFS<6months	7.0191	0.590722	0.925751	1
18096	8036304	NM_020917 // ZFP14 // zinc finger protein 14 homolog (mouse) // 19q13.12 // 57677 /// E	ZFP14	NM_020917	0.0226616	0.0226616	0.616055	-1.62323	PFS>6months down vs PFS<6months	7.01264	1.57796	2.47519	1
25074	8105487	NM_138453 // RAB3C // RAB3C, member RAS oncogene family // 5q13 // 115827 /// ENST00000	RAB3C	NM_138453	0.0226694	0.0226694	1.11678	1.11678	PFS>6months up vs PFS<6months	7.01162	0.0820374	0.128702	1
21204	8067361	NM_003185 // TAF4 // TAF4 RNA polymerase II, TATA box binding protein (TBP)-associated	TAF4	NM_003185	0.0226749	0.0226749	1.23559	1.23559	PFS>6months up vs PFS<6months	7.01089	0.30094	0.472172	1
27240	8126173	NM_001135105 // KCNK16 // potassium channel, subfamily K, member 16 // 6p21.2-p21.1 //	KCNK16	NM_001135105	0.0226887	0.0226887	1.23032	1.23032	PFS>6months up vs PFS<6months	7.00909	0.288904	0.453402	1
20573	8061154	NM_003434 // ZNF133 // zinc finger protein 133 // 20p11.23 // 7692 /// NM_001083330 //	ZNF133	NM_003434	0.0227092	0.0227092	0.816182	-1.22522	PFS>6months down vs PFS<6months	7.00641	0.277428	0.435559	1
30384	8155525	BC006438 // LOC100132167 // hypothetical LOC100132167 // 9p12 // 100132167	LOC100132167	BC006438	0.0227144	0.0227144	1.54294	1.54294	PFS>6months up vs PFS<6months	7.00573	1.26479	1.9859	1
30955	8161368	BC006438 // LOC100132167 // hypothetical LOC100132167 // 9p12 // 100132167	LOC100132167	BC006438	0.0227144	0.0227144	1.54294	1.54294	PFS>6months up vs PFS<6months	7.00573	1.26479	1.9859	1
27309	8126860	NM_000255 // MUT // methylmalonyl CoA mutase // 6p12.3 // 4594 /// ENST00000274813 // M	MUT	NM_000255	0.0227246	0.0227246	0.432221	-2.31363	PFS>6months down vs PFS<6months	7.00441	4.73142	7.4304	1
18101	8036341	NM_153257 // ZNF461 // zinc finger protein 461 // 19q13.12 // 92283 /// ENST00000360357	ZNF461	NM_153257	0.0227995	0.0227995	0.565323	-1.7689	PFS>6months down vs PFS<6months	6.99465	2.18751	3.44015	1
5850	7913226	NM_012400 // PLA2G2D // phospholipase A2, group IID // 1p36.12 // 26279 /// ENST0000037	PLA2G2D	NM_012400	0.0228093	0.0228093	1.34144	1.34144	PFS>6months up vs PFS<6months	6.99337	0.580221	0.91264	1
17471	8030044	NM_170720 // KCNJ14 // potassium inwardly-rectifying channel, subfamily J, member 14 //	KCNJ14	NM_170720	0.0228276	0.0228276	1.25907	1.25907	PFS>6months up vs PFS<6months	6.991	0.356873	0.561523	1
18518	8040077	NR_026833 // LOC400940 // hypothetical LOC400940 // 2p25.2 // 400940 /// AK123041 // LO	LOC400940	NR_026833	0.022835	0.022835	1.1723	1.1723	PFS>6months up vs PFS<6months	6.99004	0.169928	0.26741	1
4370	7898407	BC036435 // LOC100132147 // hypothetical LOC100132147 // 1p36.13 // 100132147 /// AK125	LOC100132147	BC036435	0.0228565	0.0228565	1.52276	1.52276	PFS>6months up vs PFS<6months	6.98725	1.18915	1.87207	1
11495	7969703	NM_002271 // IPO5 // importin 5 // 13q32.2 // 3843 /// ENST00000261574 // IPO5 // impor	IPO5	NM_002271	0.0228612	0.0228612	0.708375	-1.41168	PFS>6months down vs PFS<6months	6.98664	0.79936	1.25854	1
27203	8125788	NM_181336 // LEMD2 // LEM domain containing 2 // 6p21.31 // 221496 /// NM_001143944 //	LEMD2	NM_181336	0.0229165	0.0229165	0.772369	-1.29472	PFS>6months down vs PFS<6months	6.97949	0.44862	0.707047	1
11608	7970892	NM_052818 // N4BP2L1 // NEDD4 binding protein 2-like 1 // 13q13.1 // 90634 /// NM_00107	N4BP2L1	NM_052818	0.0229331	0.0229331	0.527319	-1.89638	PFS>6months down vs PFS<6months	6.97734	2.75388	4.34159	1
4933	7904086	NM_014813 // LRIG2 // leucine-rich repeats and immunoglobulin-like domains 2 // 1p13.1	LRIG2	NM_014813	0.022943	0.022943	0.706223	-1.41598	PFS>6months down vs PFS<6months	6.97606	0.813531	1.28279	1
13934	7993756	NM_005622 // ACSM3 // acyl-CoA synthetase medium-chain family member 3 // 16p13.11 // 6	ACSM3	NM_005622	0.0229532	0.0229532	0.295733	-3.38143	PFS>6months down vs PFS<6months	6.97475	9.98072	15.7408	1
17714	8032137	NM_001033026 // C19orf6 // chromosome 19 open reading frame 6 // 19p13.3 // 91304 /// N	C19orf6	NM_001033026	0.0229753	0.0229753	0.781374	-1.2798	PFS>6months down vs PFS<6months	6.97191	0.409259	0.645713	1
24350	8098769	NM_032219 // MFSD7 // major facilitator superfamily domain containing 7 // 4p16.3 // 84	MFSD7	NM_032219	0.0230121	0.0230121	1.25199	1.25199	PFS>6months up vs PFS<6months	6.96717	0.339616	0.536197	1
4524	7899829	NM_022753 // S100PBP // S100P binding protein // 1p35.1 // 64766 /// NM_001017406 // S1	S100PBP	NM_022753	0.0230139	0.0230139	0.690918	-1.44735	PFS>6months down vs PFS<6months	6.96694	0.919248	1.45139	1
26966	8123695	NR_028588 // PECI // peroxisomal D3,D2-enoyl-CoA isomerase // 6p24.3 // 10455 /// NM_00	PECI	NR_028588	0.0230506	0.0230506	0.343514	-2.91109	PFS>6months down vs PFS<6months	6.96222	7.67763	12.1303	1
22108	8075934	NM_014550 // CARD10 // caspase recruitment domain family, member 10 // 22q13.1 // 29775	CARD10	NM_014550	0.0230817	0.0230817	1.20475	1.20475	PFS>6months up vs PFS<6months	6.95824	0.233322	0.36885	1
32248	8173106	NM_198510 // ITIH5L // inter-alpha (globulin) inhibitor H5-like // Xp11.22 // 347365 //	ITIH5L	NM_198510	0.0230829	0.0230829	1.19953	1.19953	PFS>6months up vs PFS<6months	6.95809	0.222578	0.351872	1
18333	8038540	NM_004977 // KCNC3 // potassium voltage-gated channel, Shaw-related subfamily, member 3	KCNC3	NM_004977	0.0230898	0.0230898	1.39406	1.39406	PFS>6months up vs PFS<6months	6.9572	0.742164	1.17343	1
30863	8160452	NM_078487 // CDKN2B // cyclin-dependent kinase inhibitor 2B (p15, inhibits CDK4) // 9p2	CDKN2B	NM_078487	0.0231019	0.0231019	1.71031	1.71031	PFS>6months up vs PFS<6months	6.95565	1.93676	3.06289	1
11830	7972899	BX647655 // DKFZp451A211 // DKFZp451A211 protein // 13q34 // 400169	DKFZp451A211	BX647655	0.0231107	0.0231107	1.24251	1.24251	PFS>6months up vs PFS<6months	6.95453	0.31704	0.501463	1
13199	7985662	NM_002605 // PDE8A // phosphodiesterase 8A // 15q25.3 // 5151 /// NM_173454 // PDE8A //	PDE8A	NM_002605	0.0231492	0.0231492	0.597683	-1.67313	PFS>6months down vs PFS<6months	6.94961	1.78137	2.8196	1
9976	7953689	AY455283 // NANOGP1 // Nanog homeobox pseudogene 1 // 12p13 // 404635	NANOGP1	AY455283	0.0231619	0.0231619	0.840487	-1.18979	PFS>6months down vs PFS<6months	6.94798	0.203061	0.321484	1
21603	8071170	NR_024583 // POM121L8P // POM121 membrane glycoprotein-like 8 pseudogene // 22q11.2 //	POM121L8P	NR_024583	0.023175	0.023175	1.31983	1.31983	PFS>6months up vs PFS<6months	6.94632	0.517826	0.820015	1
8296	7938128	NM_144666 // DNHD1 // dynein heavy chain domain 1 // 11p15.4 // 144132 /// ENST00000254	DNHD1	NM_144666	0.0231959	0.0231959	0.620485	-1.61164	PFS>6months down vs PFS<6months	6.94366	1.53163	2.42637	1
27409	8127943	NM_153816 // SNX14 // sorting nexin 14 // 6q14.3 // 57231 /// NM_020468 // SNX14 // sor	SNX14	NM_153816	0.0232149	0.0232149	0.688261	-1.45294	PFS>6months down vs PFS<6months	6.94124	0.938507	1.48728	1
6040	7915345	NM_001142588 // NFYC // nuclear transcription factor Y, gamma // 1p32|1p32 // 4802 ///	NFYC	NM_001142588	0.0232406	0.0232406	1.3426	1.3426	PFS>6months up vs PFS<6months	6.93798	0.583634	0.925339	1
30997	8161533	NM_001085476 // FOXD4L6 // forkhead box D4-like 6 // 9q21.11 // 653404 /// NM_199135 //	FOXD4L6	NM_001085476	0.0232532	0.0232532	1.25356	1.25356	PFS>6months up vs PFS<6months	6.93637	0.343412	0.544597	1
29459	8147439	NM_024613 // PLEKHF2 // pleckstrin homology domain containing, family F (with FYVE doma	PLEKHF2	NM_024613	0.0232638	0.0232638	1.67121	1.67121	PFS>6months up vs PFS<6months	6.93503	1.77346	2.81297	1
7810	7933192	NR_002726 // HNRNPA3P1 // heterogeneous nuclear ribonucleoprotein A3 pseudogene 1 // 10	HNRNPA3P1	NR_002726	0.0232774	0.0232774	1.26205	1.26205	PFS>6months up vs PFS<6months	6.93331	0.364242	0.577885	1
20687	8062349	NM_002951 // RPN2 // ribophorin II // 20q12-q13.1 // 6185 /// NM_001135771 // RPN2 // r	RPN2	NM_002951	0.0233284	0.0233284	0.595093	-1.68041	PFS>6months down vs PFS<6months	6.92684	1.81156	2.8768	1
23416	8089830	NM_001099678 // LRRC58 // leucine rich repeat containing 58 // 3q13.33 // 116064 /// EN	LRRC58	NM_001099678	0.0233321	0.0233321	0.671919	-1.48828	PFS>6months down vs PFS<6months	6.92638	1.06313	1.68839	1
22393	8079099	NM_145166 // ZBTB47 // zinc finger and BTB domain containing 47 // 3p22.1 // 92999 ///	ZBTB47	NM_145166	0.0233538	0.0233538	1.24858	1.24858	PFS>6months up vs PFS<6months	6.92364	0.331418	0.526543	1
15212	8006999	NR_033662 // CSF3 // colony stimulating factor 3 (granulocyte) // 17q11.2-q12 // 1440 /	CSF3	NR_033662	0.023389	0.023389	1.27185	1.27185	PFS>6months up vs PFS<6months	6.91919	0.388851	0.618188	1
29823	8150428	NM_003012 // SFRP1 // secreted frizzled-related protein 1 // 8p11.21 // 6422 /// ENST00	SFRP1	NM_003012	0.0233957	0.0233957	2.39624	2.39624	PFS>6months up vs PFS<6months	6.91836	5.13546	8.16524	1
8465	7939871	NM_001004725 // OR4S1 // olfactory receptor, family 4, subfamily S, member 1 // 11p11.2	OR4S1	NM_001004725	0.0234276	0.0234276	1.31905	1.31905	PFS>6months up vs PFS<6months	6.91433	0.51564	0.82033	1
8263	7937984	NM_001004755 // OR51L1 // olfactory receptor, family 51, subfamily L, member 1 // 11p15	OR51L1	NM_001004755	0.0234346	0.0234346	1.33445	1.33445	PFS>6months up vs PFS<6months	6.91346	0.559761	0.890635	1
18613	8040949	NM_173853 // KRTCAP3 // keratinocyte associated protein 3 // 2p23.3 // 200634 /// NM_00	KRTCAP3	NM_173853	0.0234484	0.0234484	1.33805	1.33805	PFS>6months up vs PFS<6months	6.91172	0.570279	0.9076	1
22839	8083739	NR_029525 // MIR16-2 // microRNA 16-2 // 3q25.33 // 406951	MIR16-2	NR_029525	0.0234691	0.0234691	0.827814	-1.208	PFS>6months down vs PFS<6months	6.90912	0.24012	0.382294	1
16150	8016735	NR_024626 // C17orf73 // chromosome 17 open reading frame 73 // 17q21.33 // 55018 /// A	C17orf73	NR_024626	0.0234875	0.0234875	1.16695	1.16695	PFS>6months up vs PFS<6months	6.90682	0.160291	0.255285	1
29488	8147717	NM_024410 // ODF1 // outer dense fiber of sperm tails 1 // 8q22.3 // 4956 /// ENST00000	ODF1	NM_024410	0.0234916	0.0234916	1.21755	1.21755	PFS>6months up vs PFS<6months	6.90629	0.260545	0.414984	1
24488	8100127	NM_130902 // COX7B2 // cytochrome c oxidase subunit VIIb2 // 4p12 // 170712 /// ENST000	COX7B2	NM_130902	0.0234941	0.0234941	1.21957	1.21957	PFS>6months up vs PFS<6months	6.90598	0.264961	0.422035	1
28102	8134730	NM_152755 // CNPY4 // canopy 4 homolog (zebrafish) // 7q22.1 // 245812 /// NM_001190415	CNPY4	NM_152755	0.0235191	0.0235191	0.711143	-1.40619	PFS>6months down vs PFS<6months	6.90285	0.781381	1.24517	1
5102	7905530	NM_030663 // SMCP // sperm mitochondria-associated cysteine-rich protein // 1q21.3 // 4	SMCP	NM_030663	0.0235211	0.0235211	1.19012	1.19012	PFS>6months up vs PFS<6months	6.9026	0.203716	0.324643	1
29738	8149699	NM_001099335 // PHYHIP // phytanoyl-CoA 2-hydroxylase interacting protein // 8p21.3 //	PHYHIP	NM_001099335	0.0235319	0.0235319	1.30749	1.30749	PFS>6months up vs PFS<6months	6.90125	0.483376	0.77046	1
14998	8005110	NM_020652 // ZNF286A // zinc finger protein 286A // 17p11.2 // 57335 /// NM_001130842 /	ZNF286A	NM_020652	0.0235351	0.0235351	0.727405	-1.37475	PFS>6months down vs PFS<6months	6.90084	0.681163	1.08578	1
12248	7976842	NR_029874 // MIR382 // microRNA 382 // 14q32.31 // 494331	MIR382	NR_029874	0.0235502	0.0235502	1.34986	1.34986	PFS>6months up vs PFS<6months	6.89896	0.605206	0.964966	1
20374	8059028	NM_194302 // CCDC108 // coiled-coil domain containing 108 // 2q35 // 255101 /// NM_1523	CCDC108	NM_194302	0.0235529	0.0235529	1.09353	1.09353	PFS>6months up vs PFS<6months	6.89862	0.0537542	0.0857123	1
5429	7909064	NM_005076 // CNTN2 // contactin 2 (axonal) // 1q32.1 // 6900 /// ENST00000331830 // CNT	CNTN2	NM_005076	0.0235629	0.0235629	1.23978	1.23978	PFS>6months up vs PFS<6months	6.89738	0.310657	0.495439	1
27775	8131815	NR_033328 // KLHL7 // kelch-like 7 (Drosophila) // 7p15.3 // 55975 /// NM_001031710 //	KLHL7	NR_033328	0.0235744	0.0235744	0.70708	-1.41427	PFS>6months down vs PFS<6months	6.89594	0.807866	1.28866	1
26756	8121578	NM_152729 // NT5DC1 // 5'-nucleotidase domain containing 1 // 6q22.1 // 221294 /// ENST	NT5DC1	NM_152729	0.0235831	0.0235831	0.661875	-1.51086	PFS>6months down vs PFS<6months	6.89485	1.14519	1.82704	1
19829	8053214	NM_181575 // AUP1 // ancient ubiquitous protein 1 // 2p13 // 550 /// ENST00000377526 //	AUP1	NM_181575	0.0235904	0.0235904	0.754758	-1.32493	PFS>6months down vs PFS<6months	6.89394	0.53232	0.849372	1
30538	8157012	NM_001004485 // OR13F1 // olfactory receptor, family 13, subfamily F, member 1 // 9q31.	OR13F1	NM_001004485	0.023619	0.023619	1.37319	1.37319	PFS>6months up vs PFS<6months	6.89038	0.676312	1.07968	1
28103	8134737	NM_203397 // MBLAC1 // metallo-beta-lactamase domain containing 1 // 7q22.1 // 255374 /	MBLAC1	NM_203397	0.0236756	0.0236756	1.23967	1.23967	PFS>6months up vs PFS<6months	6.88334	0.310398	0.496035	1
30610	8157684	NM_001005234 // OR1L3 // olfactory receptor, family 1, subfamily L, member 3 // 9q33.2	OR1L3	NM_001005234	0.0236758	0.0236758	1.18612	1.18612	PFS>6months up vs PFS<6months	6.88331	0.195907	0.313073	1
5128	7905746	NM_080429 // AQP10 // aquaporin 10 // 1q21.3 // 89872 /// ENST00000324978 // AQP10 // a	AQP10	NM_080429	0.0237089	0.0237089	1.27123	1.27123	PFS>6months up vs PFS<6months	6.87921	0.387271	0.619254	1
21106	8066411	BC030259 // C20orf62 // chromosome 20 open reading frame 62 // 20q13.12 // 140834	C20orf62	BC030259	0.0237387	0.0237387	1.30426	1.30426	PFS>6months up vs PFS<6months	6.87551	0.474496	0.759138	1
32958	8179005	NM_030905 // OR2J2 // olfactory receptor, family 2, subfamily J, member 2 // 6p22.2-p21	OR2J2	NM_030905	0.0237483	0.0237483	1.25204	1.25204	PFS>6months up vs PFS<6months	6.87432	0.339753	0.543658	1
30406	8155661	NM_199135 // FOXD4L3 // forkhead box D4-like 3 // 9q21.11 // 286380 /// NM_001085476 //	FOXD4L3	NM_199135	0.0237648	0.0237648	1.29928	1.29928	PFS>6months up vs PFS<6months	6.87228	0.460915	0.737755	1
27524	8129181	NM_020399 // GOPC // golgi-associated PDZ and coiled-coil motif containing // 6q21 // 5	GOPC	NM_020399	0.0237651	0.0237651	0.592311	-1.6883	PFS>6months down vs PFS<6months	6.87224	1.84442	2.95225	1
21882	8073939	AK126356 // FLJ44385 // hypothetical FLJ44385 // 22q13.33 // 400934	FLJ44385	AK126356	0.0237714	0.0237714	1.26911	1.26911	PFS>6months up vs PFS<6months	6.87147	0.381922	0.611389	1
9397	7948249	NM_003627 // SLC43A1 // solute carrier family 43, member 1 // 11p11.2-p11.1 // 8501 ///	SLC43A1	NM_003627	0.0237737	0.0237737	0.436489	-2.29101	PFS>6months down vs PFS<6months	6.87118	4.62122	7.39806	1
30057	8152291	NM_139166 // ABRA // actin-binding Rho activating protein // 8q23.1 // 137735 /// ENST0	ABRA	NM_139166	0.0237866	0.0237866	1.28506	1.28506	PFS>6months up vs PFS<6months	6.86959	0.422976	0.677295	1
25665	8111506	NM_144647 // CAPSL // calcyphosine-like // 5p13.2 // 133690 /// NM_001042625 // CAPSL /	CAPSL	NM_144647	0.0238072	0.0238072	1.45486	1.45486	PFS>6months up vs PFS<6months	6.86704	0.945181	1.51404	1
24170	8097262	NM_145207 // SPATA5 // spermatogenesis associated 5 // 4q28.1 // 166378 /// ENST0000027	SPATA5	NM_145207	0.023809	0.023809	0.665468	-1.5027	PFS>6months down vs PFS<6months	6.86683	1.11534	1.78667	1
26589	8120088	NM_005588 // MEP1A // meprin A, alpha (PABA peptide hydrolase) // 6p12-p11 // 4224 ///	MEP1A	NM_005588	0.0238249	0.0238249	1.17813	1.17813	PFS>6months up vs PFS<6months	6.86485	0.180704	0.289554	1
16086	8016232	NM_174919 // SH3D20 // SH3 domain containing 20 // 17q21.31 // 201175 /// AF258593 // S	SH3D20	NM_174919	0.0238338	0.0238338	1.44488	1.44488	PFS>6months up vs PFS<6months	6.86376	0.910792	1.45965	1
15997	8015268	NM_021013 // KRT34 // keratin 34 // 17q21.2 // 3885 /// ENST00000251648 // KRT34 // ker	KRT34	NM_021013	0.0238355	0.0238355	1.22218	1.22218	PFS>6months up vs PFS<6months	6.86355	0.270686	0.43382	1
20234	8057480	NM_002500 // NEUROD1 // neurogenic differentiation 1 // 2q32 // 4760 /// ENST0000029510	NEUROD1	NM_002500	0.0238401	0.0238401	1.4493	1.4493	PFS>6months up vs PFS<6months	6.86298	0.925963	1.48414	1
27791	8131957	NM_013322 // SNX10 // sorting nexin 10 // 7p15.2 // 29887 /// ENST00000396376 // SNX10	SNX10	NM_013322	0.0238758	0.0238758	0.508749	-1.96561	PFS>6months down vs PFS<6months	6.8586	3.07109	4.9255	1
27401	8127787	NM_015525 // IBTK // inhibitor of Bruton agammaglobulinemia tyrosine kinase // 6q14.1 /	IBTK	NM_015525	0.0238798	0.0238798	0.656873	-1.52237	PFS>6months down vs PFS<6months	6.8581	1.18769	1.90498	1
11838	7972973	AF287261 // SETD8 // SET domain containing (lysine methyltransferase) 8 // 12q24.31 //	SETD8	AF287261	0.0239028	0.0239028	1.42355	1.42355	PFS>6months up vs PFS<6months	6.85527	0.838646	1.34569	1
18332	8038532	NM_152358 // IZUMO2 // IZUMO family member 2 // 19q13.33 // 126123 /// ENST00000293405	IZUMO2	NM_152358	0.023932	0.023932	1.25003	1.25003	PFS>6months up vs PFS<6months	6.8517	0.334895	0.537654	1
19988	8054758	NR_024005 // DDX11L2 // DEAD/H (Asp-Glu-Ala-Asp/His) box polypeptide 11 like 2 // 2q13	DDX11L2	NR_024005	0.0239352	0.0239352	1.58688	1.58688	PFS>6months up vs PFS<6months	6.8513	1.43386	2.30211	1
26775	8121734	NM_014034 // ASF1A // ASF1 anti-silencing function 1 homolog A (S. cerevisiae) // 6q22.	ASF1A	NM_014034	0.0239469	0.0239469	0.682426	-1.46536	PFS>6months down vs PFS<6months	6.84986	0.981775	1.5766	1
8299	7938154	NM_004517 // ILK // integrin-linked kinase // 11p15.4 // 3611 /// NM_001014795 // ILK /	ILK	NM_004517	0.0239892	0.0239892	0.74609	-1.34032	PFS>6months down vs PFS<6months	6.84469	0.576929	0.927175	1
10213	7955995	NM_001005518 // OR6C65 // olfactory receptor, family 6, subfamily C, member 65 // 12q13	OR6C65	NM_001005518	0.0240084	0.0240084	1.34989	1.34989	PFS>6months up vs PFS<6months	6.84234	0.605282	0.973074	1
4328	7898020	NM_001039361 // PRAMEF10 // PRAME family member 10 // 1p36.21 // 343071 /// NM_00103936	PRAMEF10	NM_001039361	0.0240285	0.0240285	1.43173	1.43173	PFS>6months up vs PFS<6months	6.83989	0.86608	1.39284	1
4331	7898034	NM_001039361 // PRAMEF10 // PRAME family member 10 // 1p36.21 // 343071 /// NM_00103936	PRAMEF10	NM_001039361	0.0240285	0.0240285	1.43173	1.43173	PFS>6months up vs PFS<6months	6.83989	0.86608	1.39284	1
30028	8152062	NM_152628 // SNX31 // sorting nexin 31 // 8q22 // 169166 /// ENST00000311812 // SNX31 /	SNX31	NM_152628	0.024045	0.024045	1.17127	1.17127	PFS>6months up vs PFS<6months	6.83787	0.16805	0.27034	1
17463	8029978	NM_000554 // CRX // cone-rod homeobox // 19q13.3 // 1406 /// ENST00000221996 // CRX //	CRX	NM_000554	0.0240463	0.0240463	1.23486	1.23486	PFS>6months up vs PFS<6months	6.83771	0.29925	0.481411	1
20556	8061019	NR_029377 // C20orf7 // chromosome 20 open reading frame 7 // 20p12.1 // 79133 /// NM_0	C20orf7	NR_029377	0.0240895	0.0240895	0.748255	-1.33644	PFS>6months down vs PFS<6months	6.83245	0.565568	0.910544	1
7325	7928069	NM_001130103 // COL13A1 // collagen, type XIII, alpha 1 // 10q22 // 1305 /// NM_080801	COL13A1	NM_001130103	0.0241096	0.0241096	1.23642	1.23642	PFS>6months up vs PFS<6months	6.83001	0.302856	0.487762	1
15200	8006836	NR_033753 // FLJ43826 // FLJ43826 protein // 17q12 // 342666 /// BC111725 // FLJ43826 /	FLJ43826	NR_033753	0.0241249	0.0241249	1.16968	1.16968	PFS>6months up vs PFS<6months	6.82815	0.165177	0.266096	1
11385	7968761	NM_024561 // NAA16 // N(alpha)-acetyltransferase 16, NatA auxiliary subunit // 13q14.11	NAA16	NM_024561	0.0241753	0.0241753	0.704425	-1.4196	PFS>6months down vs PFS<6months	6.82204	0.825503	1.33106	1
31736	8168534	NM_016954 // TBX22 // T-box 22 // Xq21.1 // 50945 /// NM_001109878 // TBX22 // T-box 22	TBX22	NM_016954	0.0241773	0.0241773	1.19332	1.19332	PFS>6months up vs PFS<6months	6.82179	0.210044	0.338692	1
15244	8007263	NM_000413 // HSD17B1 // hydroxysteroid (17-beta) dehydrogenase 1 // 17q11-q21 // 3292 /	HSD17B1	NM_000413	0.0241854	0.0241854	1.2135	1.2135	PFS>6months up vs PFS<6months	6.82082	0.251796	0.406073	1
24603	8101126	NM_001565 // CXCL10 // chemokine (C-X-C motif) ligand 10 // 4q21 // 3627 /// ENST000003	CXCL10	NM_001565	0.0241902	0.0241902	3.71508	3.71508	PFS>6months up vs PFS<6months	6.82024	11.5821	18.6802	1
11623	7971027	NM_013338 // ALG5 // asparagine-linked glycosylation 5, dolichyl-phosphate beta-glucosy	ALG5	NM_013338	0.0242235	0.0242235	0.631952	-1.5824	PFS>6months down vs PFS<6months	6.81621	1.41635	2.2857	1
27608	8130129	NM_198887 // NUP43 // nucleoporin 43kDa // 6q25.1 // 348995 /// ENST00000340413 // NUP4	NUP43	NM_198887	0.0242689	0.0242689	0.6137	-1.62946	PFS>6months down vs PFS<6months	6.81073	1.60301	2.58902	1
25714	8112053	NM_152623 // CDC20B // cell division cycle 20 homolog B (S. cerevisiae) // 5q11.2 // 16	CDC20B	NM_152623	0.0242835	0.0242835	1.37921	1.37921	PFS>6months up vs PFS<6months	6.80897	0.695105	1.12295	1
29265	8145636	NM_024567 // HMBOX1 // homeobox containing 1 // 8p21.1 // 79618 /// NM_001135726 // HMB	HMBOX1	NM_024567	0.0242837	0.0242837	0.658834	-1.51783	PFS>6months down vs PFS<6months	6.80895	1.17089	1.8916	1
9848	7952390	ENST00000334203 // OR10D4P // olfactory receptor, family 10, subfamily D, member 4 pseu	OR10D4P	ENST00000334203	0.0242959	0.0242959	1.26252	1.26252	PFS>6months up vs PFS<6months	6.80748	0.365397	0.590434	1
24447	8099754	AK127623 // FLJ45721 // hypothetical LOC401123 // 4p15.2 // 401123	FLJ45721	AK127623	0.0243049	0.0243049	1.16599	1.16599	PFS>6months up vs PFS<6months	6.80639	0.158588	0.256299	1
13632	7990810	NM_006441 // MTHFS // 5,10-methenyltetrahydrofolate synthetase (5-formyltetrahydrofolat	MTHFS	NM_006441	0.0243107	0.0243107	0.550786	-1.81559	PFS>6months down vs PFS<6months	6.80569	2.3919	3.86602	1
11088	7965431	NM_001025232 // CLLU1OS // chronic lymphocytic leukemia up-regulated 1 opposite strand	CLLU1OS	NM_001025232	0.0243258	0.0243258	1.14868	1.14868	PFS>6months up vs PFS<6months	6.80388	0.129198	0.208877	1
19174	8046086	NM_203463 // LASS6 // LAG1 homolog, ceramide synthase 6 // 2q24.3 // 253782 /// ENST000	LASS6	NM_203463	0.0243497	0.0243497	0.652864	-1.53171	PFS>6months down vs PFS<6months	6.801	1.22253	1.97734	1
18357	8038770	NM_022046 // KLK14 // kallikrein-related peptidase 14 // 19q13.3-q13.4 // 43847 /// ENS	KLK14	NM_022046	0.024351	0.024351	1.51309	1.51309	PFS>6months up vs PFS<6months	6.80085	1.15338	1.86553	1
29324	8146230	NM_000749 // CHRNB3 // cholinergic receptor, nicotinic, beta 3 // 8p11.2 // 1142 /// EN	CHRNB3	NM_000749	0.0244082	0.0244082	1.15552	1.15552	PFS>6months up vs PFS<6months	6.79399	0.140498	0.227477	1
5685	7911413	NM_003327 // TNFRSF4 // tumor necrosis factor receptor superfamily, member 4 // 1p36 //	TNFRSF4	NM_003327	0.0244196	0.0244196	1.26299	1.26299	PFS>6months up vs PFS<6months	6.79263	0.366565	0.593616	1
28207	8135907	NR_029596 // MIR129-1 // microRNA 129-1 // 7q32.1 // 406917	MIR129-1	NR_029596	0.0244464	0.0244464	1.31477	1.31477	PFS>6months up vs PFS<6months	6.78941	0.503594	0.815908	1
8350	7938629	NM_000922 // PDE3B // phosphodiesterase 3B, cGMP-inhibited // 11p15.1 // 5140 /// ENST0	PDE3B	NM_000922	0.024449	0.024449	0.294606	-3.39436	PFS>6months down vs PFS<6months	6.7891	10.0434	16.2727	1
19481	8049478	NM_198189 // COPS8 // COP9 constitutive photomorphogenic homolog subunit 8 (Arabidopsis	COPS8	NM_198189	0.0244529	0.0244529	0.603889	-1.65593	PFS>6months down vs PFS<6months	6.78864	1.71059	2.77176	1
16478	8020197	ENST00000314074 // ANKRD62 // ankyrin repeat domain 62 // 18p11.21 // 342850 /// ENST00	ANKRD62	ENST00000314074	0.0244596	0.0244596	1.21078	1.21078	PFS>6months up vs PFS<6months	6.78784	0.245997	0.398649	1
16588	8021297	NM_173629 // C18orf26 // chromosome 18 open reading frame 26 // 18q21.2 // 284254 /// E	C18orf26	NM_173629	0.0244698	0.0244698	1.49923	1.49923	PFS>6months up vs PFS<6months	6.78662	1.10272	1.78733	1
20334	8058552	NM_005896 // IDH1 // isocitrate dehydrogenase 1 (NADP+), soluble // 2q33.3 // 3417 ///	IDH1	NM_005896	0.0245186	0.0245186	0.565554	-1.76818	PFS>6months down vs PFS<6months	6.78081	2.18438	3.54356	1
26046	8114977	NM_000870 // HTR4 // 5-hydroxytryptamine (serotonin) receptor 4 // 5q31-q33 // 3360 ///	HTR4	NM_000870	0.0245216	0.0245216	1.1801	1.1801	PFS>6months up vs PFS<6months	6.78044	0.184413	0.299176	1
6979	7924842	NM_024319 // C1orf35 // chromosome 1 open reading frame 35 // 1q42.13 // 79169 /// ENST	C1orf35	NM_024319	0.0245284	0.0245284	1.1702	1.1702	PFS>6months up vs PFS<6months	6.77964	0.166119	0.26953	1
13468	7988833	NM_153374 // LYSMD2 // LysM, putative peptidoglycan-binding, domain containing 2 // 15q	LYSMD2	NM_153374	0.0245713	0.0245713	1.32569	1.32569	PFS>6months up vs PFS<6months	6.77454	0.534501	0.867883	1
15993	8015247	NM_033060 // KRTAP4-1 // keratin associated protein 4-1 // 17q12-q21 // 85285 /// ENST0	KRTAP4-1	NM_033060	0.0245812	0.0245812	1.23184	1.23184	PFS>6months up vs PFS<6months	6.77335	0.292347	0.474775	1
31994	8170576	NM_153478 // CSAG1 // chondrosarcoma associated gene 1 // Xq28 // 158511 /// NM_0011025	CSAG1	NM_153478	0.0245932	0.0245932	1.35233	1.35233	PFS>6months up vs PFS<6months	6.77193	0.612589	0.99506	1
24714	8102321	NM_030821 // PLA2G12A // phospholipase A2, group XIIA // 4q25 // 81579 /// ENST00000243	PLA2G12A	NM_030821	0.024646	0.024646	0.709284	-1.40987	PFS>6months down vs PFS<6months	6.76567	0.793426	1.28999	1
31145	8162920	NM_147180 // PPP3R2 // protein phosphatase 3, regulatory subunit B, beta // 9q31.1 // 5	PPP3R2	NM_147180	0.0246516	0.0246516	1.37969	1.37969	PFS>6months up vs PFS<6months	6.76501	0.696617	1.13271	1
18305	8038278	NM_000894 // LHB // luteinizing hormone beta polypeptide // 19q13.32 // 3972 /// ENST00	LHB	NM_000894	0.0246777	0.0246777	1.29634	1.29634	PFS>6months up vs PFS<6months	6.76192	0.452981	0.73689	1
31544	8166899	NM_022567 // NYX // nyctalopin // Xp11.4 // 60506 /// ENST00000342595 // NYX // nyctalo	NYX	NM_022567	0.0247423	0.0247423	1.2026	1.2026	PFS>6months up vs PFS<6months	6.7543	0.228864	0.372726	1
21854	8073605	NM_001197 // BIK // BCL2-interacting killer (apoptosis-inducing) // 22q13.31 // 638 ///	BIK	NM_001197	0.0247469	0.0247469	1.45814	1.45814	PFS>6months up vs PFS<6months	6.75376	0.956548	1.55795	1
18311	8038309	NM_031886 // KCNA7 // potassium voltage-gated channel, shaker-related subfamily, member	KCNA7	NM_031886	0.0247491	0.0247491	1.16614	1.16614	PFS>6months up vs PFS<6months	6.7535	0.158858	0.258746	1
22491	8080184	NM_000688 // ALAS1 // aminolevulinate, delta-, synthase 1 // 3p21.1 // 211 /// NM_19916	ALAS1	NM_000688	0.0247803	0.0247803	0.563186	-1.77561	PFS>6months down vs PFS<6months	6.74983	2.21666	3.61242	1
23707	8092735	NM_207316 // TMEM207 // transmembrane protein 207 // 3q28 // 131920 /// ENST00000354905	TMEM207	NM_207316	0.0247982	0.0247982	1.24624	1.24624	PFS>6months up vs PFS<6months	6.74772	0.325861	0.531212	1
8535	7940112	NM_001005283 // OR9Q2 // olfactory receptor, family 9, subfamily Q, member 2 // 11q12.1	OR9Q2	NM_001005283	0.024802	0.024802	1.24016	1.24016	PFS>6months up vs PFS<6months	6.74727	0.311543	0.507905	1
21469	8069852	NM_181602 // KRTAP6-1 // keratin associated protein 6-1 // 21q22.1 // 337966 /// ENST00	KRTAP6-1	NM_181602	0.0248145	0.0248145	1.2377	1.2377	PFS>6months up vs PFS<6months	6.74581	0.305804	0.498657	1
4319	7897974	NM_001080830 // PRAMEF12 // PRAME family member 12 // 1p36.21 // 390999 /// ENST0000035	PRAMEF12	NM_001080830	0.0248399	0.0248399	1.23906	1.23906	PFS>6months up vs PFS<6months	6.74283	0.30898	0.504058	1
27163	8125321	NM_030651 // PRRT1 // proline-rich transmembrane protein 1 // 6p21.32 // 80863 /// ENST	PRRT1	NM_030651	0.0248475	0.0248475	1.19062	1.19062	PFS>6months up vs PFS<6months	6.74194	0.204702	0.333988	1
10341	7957417	NM_152588 // TMTC2 // transmembrane and tetratricopeptide repeat containing 2 // 12q21.	TMTC2	NM_152588	0.0248481	0.0248481	2.08574	2.08574	PFS>6months up vs PFS<6months	6.74187	3.63393	5.92911	1
29578	8148565	NM_002066 // GML // glycosylphosphatidylinositol anchored molecule like protein // 8q24	GML	NM_002066	0.0248719	0.0248719	1.39052	1.39052	PFS>6months up vs PFS<6months	6.73908	0.730869	1.19298	1
22906	8084303	NM_003907 // EIF2B5 // eukaryotic translation initiation factor 2B, subunit 5 epsilon,	EIF2B5	NM_003907	0.0248932	0.0248932	0.678842	-1.4731	PFS>6months down vs PFS<6months	6.73659	1.00902	1.6476	1
8898	7943760	NM_015191 // SIK2 // salt-inducible kinase 2 // 11q23.1 // 23235 /// ENST00000304987 //	SIK2	NM_015191	0.0248945	0.0248945	0.632921	-1.57998	PFS>6months down vs PFS<6months	6.73643	1.40691	2.29735	1
15655	8011832	NM_002532 // NUP88 // nucleoporin 88kDa // 17p13.2 // 4927 /// ENST00000225696 // NUP88	NUP88	NM_002532	0.0249608	0.0249608	0.784572	-1.27458	PFS>6months down vs PFS<6months	6.7287	0.395819	0.64708	1
26508	8119109	NM_152734 // C6orf89 // chromosome 6 open reading frame 89 // 6p21.2 // 221477 /// ENST	C6orf89	NM_152734	0.0249697	0.0249697	0.614185	-1.62817	PFS>6months down vs PFS<6months	6.72766	1.59783	2.61252	1
28163	8135405	NM_005295 // GPR22 // G protein-coupled receptor 22 // 7q22-q31.1 // 2845 /// ENST00000	GPR22	NM_005295	0.024978	0.024978	1.13104	1.13104	PFS>6months up vs PFS<6months	6.72669	0.101957	0.166728	1
19453	8049097	NM_152383 // DIS3L2 // DIS3 mitotic control homolog (S. cerevisiae)-like 2 // 2q37.1 //	DIS3L2	NM_152383	0.0250151	0.0250151	0.736809	-1.3572	PFS>6months down vs PFS<6months	6.72237	0.627289	1.02645	1
8220	7937728	NM_001145829 // TNNI2 // troponin I type 2 (skeletal, fast) // 11p15.5 // 7136 /// NM_0	TNNI2	NM_001145829	0.0250252	0.0250252	1.26017	1.26017	PFS>6months up vs PFS<6months	6.7212	0.359579	0.588491	1
17017	8025456	NM_001004456 // OR1M1 // olfactory receptor, family 1, subfamily M, member 1 // 19p13.2	OR1M1	NM_001004456	0.0250458	0.0250458	1.34664	1.34664	PFS>6months up vs PFS<6months	6.71881	0.595608	0.975127	1
31596	8167430	NM_033626 // CCDC120 // coiled-coil domain containing 120 // Xp11.23 // 90060 /// NM_00	CCDC120	NM_033626	0.02505	0.02505	1.3538	1.3538	PFS>6months up vs PFS<6months	6.71832	0.61702	1.01026	1
10611	7960436	AK126822 // FLJ44874 // FLJ44874 protein // 12p13.31 // 399990	FLJ44874	AK126822	0.0250553	0.0250553	1.2688	1.2688	PFS>6months up vs PFS<6months	6.7177	0.381129	0.624085	1
20139	8056005	NM_001105 // ACVR1 // activin A receptor, type I // 2q23-q24 // 90 /// NM_001111067 //	ACVR1	NM_001105	0.0251016	0.0251016	0.624715	-1.60073	PFS>6months down vs PFS<6months	6.71234	1.48834	2.43905	1
6638	7921360	NM_001005189 // OR6Y1 // olfactory receptor, family 6, subfamily Y, member 1 // 1q23.1	OR6Y1	NM_001005189	0.0251194	0.0251194	1.24782	1.24782	PFS>6months up vs PFS<6months	6.71028	0.329615	0.54033	1
13522	7989493	NM_015920 // RPS27L // ribosomal protein S27-like // 15q22.2 // 51065 /// ENST000003309	RPS27L	NM_015920	0.0251431	0.0251431	0.636342	-1.57148	PFS>6months down vs PFS<6months	6.70754	1.37394	2.25319	1
26578	8119974	NM_001078175 // SLC29A1 // solute carrier family 29 (nucleoside transporters), member 1	SLC29A1	NM_001078175	0.0251433	0.0251433	0.624731	-1.60069	PFS>6months down vs PFS<6months	6.70751	1.48817	2.44052	1
8429	7939434	NM_018259 // TTC17 // tetratricopeptide repeat domain 17 // 11p11.2 // 55761 /// ENST00	TTC17	NM_018259	0.025163	0.025163	0.691547	-1.44603	PFS>6months down vs PFS<6months	6.70524	0.914732	1.50063	1
10017	7954029	NM_004064 // CDKN1B // cyclin-dependent kinase inhibitor 1B (p27, Kip1) // 12p13.1-p12	CDKN1B	NM_004064	0.0251831	0.0251831	0.588895	-1.6981	PFS>6months down vs PFS<6months	6.70292	1.88538	3.09406	1
10758	7961820	NR_029451 // C12orf67 // chromosome 12 open reading frame 67 // 12p12.1 // 144360	C12orf67	NR_029451	0.0252041	0.0252041	1.32112	1.32112	PFS>6months up vs PFS<6months	6.70049	0.521495	0.856123	1
4396	7898627	NM_001039500 // VWA5B1 // von Willebrand factor A domain containing 5B1 // 1p36.12 // 1	VWA5B1	NM_001039500	0.0252043	0.0252043	1.25509	1.25509	PFS>6months up vs PFS<6months	6.70047	0.347128	0.569871	1
16422	8019711	NM_145651 // SCGB1C1 // secretoglobin, family 1C, member 1 // 11p15.5 // 147199 /// ENS	SCGB1C1	NM_145651	0.0252156	0.0252156	1.34591	1.34591	PFS>6months up vs PFS<6months	6.69917	0.593446	0.974435	1
26933	8123342	NM_007045 // FGFR1OP // FGFR1 oncogene partner // 6q27 // 11116 /// NM_194429 // FGFR1O	FGFR1OP	NM_007045	0.0252284	0.0252284	0.753075	-1.32789	PFS>6months down vs PFS<6months	6.6977	0.540803	0.888191	1
9767	7951633	NM_024740 // ALG9 // asparagine-linked glycosylation 9, alpha-1,2-mannosyltransferase h	ALG9	NM_024740	0.0252296	0.0252296	0.669815	-1.49295	PFS>6months down vs PFS<6months	6.69757	1.07997	1.77373	1
31326	8164896	NM_003172 // SURF1 // surfeit 1 // 9q34.2 // 6834 /// ENST00000371974 // SURF1 // surfe	SURF1	NM_003172	0.0253021	0.0253021	0.735451	-1.35971	PFS>6months down vs PFS<6months	6.68923	0.634893	1.04404	1
26270	8117054	NM_006366 // CAP2 // CAP, adenylate cyclase-associated protein, 2 (yeast) // 6p22.3 //	CAP2	NM_006366	0.0253094	0.0253094	0.391429	-2.55474	PFS>6months down vs PFS<6months	6.68839	5.91582	9.7294	1
9814	7952132	NM_001164277 // SLC37A4 // solute carrier family 37 (glucose-6-phosphate transporter),	SLC37A4	NM_001164277	0.0253096	0.0253096	0.51162	-1.95458	PFS>6months down vs PFS<6months	6.68837	3.02016	4.96709	1
30460	8156228	NM_001912 // CTSL1 // cathepsin L1 // 9q21.33 // 1514 /// NM_145918 // CTSL1 // catheps	CTSL1	NM_001912	0.0253194	0.0253194	0.259435	-3.85453	PFS>6months down vs PFS<6months	6.68725	12.2416	20.1365	1
22790	8083260	NM_001870 // CPA3 // carboxypeptidase A3 (mast cell) // 3q21-q25 // 1359 /// ENST000002	CPA3	NM_001870	0.0253574	0.0253574	1.64108	1.64108	PFS>6months up vs PFS<6months	6.6829	1.65001	2.7159	1
24713	8102311	NM_001226 // CASP6 // caspase 6, apoptosis-related cysteine peptidase // 4q25 // 839 //	CASP6	NM_001226	0.0253697	0.0253697	0.593545	-1.68479	PFS>6months down vs PFS<6months	6.68149	1.82979	3.01246	1
8662	7941401	NM_004561 // OVOL1 // ovo-like 1(Drosophila) // 11q13 // 5017 /// ENST00000335987 // OV	OVOL1	NM_004561	0.0254104	0.0254104	1.76396	1.76396	PFS>6months up vs PFS<6months	6.67684	2.16612	3.56865	1
7052	7925525	NM_014812 // CEP170 // centrosomal protein 170kDa // 1q44 // 9859 /// NM_001042404 // C	CEP170	NM_014812	0.0254155	0.0254155	0.552756	-1.80912	PFS>6months down vs PFS<6months	6.67626	2.36334	3.89392	1
13636	7990827	ENST00000447682 // LOC100133746 // hypothetical LOC100133746 // --- // 100133746 /// AK	LOC100133746	ENST00000447682	0.0254297	0.0254297	1.27693	1.27693	PFS>6months up vs PFS<6months	6.67464	0.401853	0.662266	1
19920	8053944	NR_026875 // NEURL3 // neuralized homolog 3 (Drosophila) pseudogene // 2q11.2 // 93082	NEURL3	NR_026875	0.0254559	0.0254559	1.1711	1.1711	PFS>6months up vs PFS<6months	6.67166	0.16774	0.276564	1
27694	8130988	NM_018452 // C6orf35 // chromosome 6 open reading frame 35 // 6q25.3 // 729515 /// ENST	C6orf35	NM_018452	0.0255012	0.0255012	0.724522	-1.38022	PFS>6months down vs PFS<6months	6.66651	0.69827	1.15217	1
8307	7938208	NM_014469 // RBMXL2 // RNA binding motif protein, X-linked-like 2 // 11p15 // 27288 ///	RBMXL2	NM_014469	0.0255963	0.0255963	1.31951	1.31951	PFS>6months up vs PFS<6months	6.65573	0.516922	0.854323	1
23644	8092165	NM_198407 // GHSR // growth hormone secretagogue receptor // 3q26.31 // 2693 /// NM_004	GHSR	NM_198407	0.0256014	0.0256014	1.30097	1.30097	PFS>6months up vs PFS<6months	6.65514	0.465522	0.769441	1
9428	7948418	NM_001005324 // OR10V1 // olfactory receptor, family 10, subfamily V, member 1 // 11q12	OR10V1	NM_001005324	0.0256115	0.0256115	1.3151	1.3151	PFS>6months up vs PFS<6months	6.654	0.504523	0.834047	1
13983	7994345	NM_001024401 // SBK1 // SH3-binding domain kinase 1 // 16p11.2 // 388228 /// ENST000003	SBK1	NM_001024401	0.0256195	0.0256195	1.22964	1.22964	PFS>6months up vs PFS<6months	6.6531	0.287351	0.475096	1
8324	7938331	NM_003442 // ZNF143 // zinc finger protein 143 // 11p15.4 // 7702 /// ENST00000396602 /	ZNF143	NM_003442	0.0256234	0.0256234	0.661724	-1.5112	PFS>6months down vs PFS<6months	6.65266	1.14646	1.89564	1
30285	8154733	NM_002197 // ACO1 // aconitase 1, soluble // 9p22-q32|9p21.1 // 48 /// ENST00000379923	ACO1	NM_002197	0.0256646	0.0256646	0.436216	-2.29244	PFS>6months down vs PFS<6months	6.64801	4.62818	7.65792	1
31569	8167165	NM_001654 // ARAF // v-raf murine sarcoma 3611 viral oncogene homolog // Xp11.4-p11.2 /	ARAF	NM_001654	0.0256805	0.0256805	0.640673	-1.56086	PFS>6months down vs PFS<6months	6.64621	1.33302	2.20625	1
14979	8004880	NM_004822 // NTN1 // netrin 1 // 17p13-p12 // 9423 /// ENST00000173229 // NTN1 // netri	NTN1	NM_004822	0.0256857	0.0256857	1.22166	1.22166	PFS>6months up vs PFS<6months	6.64564	0.269547	0.44616	1
4442	7899043	NM_020451 // SEPN1 // selenoprotein N, 1 // 1p36.13 // 57190 /// NM_206926 // SEPN1 //	SEPN1	NM_020451	0.025696	0.025696	0.694982	-1.43889	PFS>6months down vs PFS<6months	6.64447	0.890321	1.47394	1
6768	7922610	NM_007314 // ABL2 // v-abl Abelson murine leukemia viral oncogene homolog 2 // 1q25.2 /	ABL2	NM_007314	0.0257012	0.0257012	0.695906	-1.43698	PFS>6months down vs PFS<6months	6.64389	0.883829	1.46332	1
6563	7920401	NM_014437 // SLC39A1 // solute carrier family 39 (zinc transporter), member 1 // 1q21 /	SLC39A1	NM_014437	0.0257267	0.0257267	0.635149	-1.57443	PFS>6months down vs PFS<6months	6.64102	1.38537	2.29469	1
26171	8116195	NM_173465 // COL23A1 // collagen, type XXIII, alpha 1 // 5q35.3 // 91522 /// ENST000003	COL23A1	NM_173465	0.0257542	0.0257542	1.30788	1.30788	PFS>6months up vs PFS<6months	6.63793	0.484433	0.802774	1
15168	8006542	NM_001030006 // AP2B1 // adaptor-related protein complex 2, beta 1 subunit // 17q11.2-q	AP2B1	NM_001030006	0.0257645	0.0257645	0.631048	-1.58467	PFS>6months down vs PFS<6months	6.63677	1.4252	2.36218	1
28930	8142480	NR_023315 // ASZ1 // ankyrin repeat, SAM and basic leucine zipper domain containing 1 /	ASZ1	NR_023315	0.0257895	0.0257895	1.09881	1.09881	PFS>6months up vs PFS<6months	6.63397	0.0597024	0.0989944	1
29698	8149324	NM_053279 // FAM167A // family with sequence similarity 167, member A // 8p23-p22 // 83	FAM167A	NM_053279	0.025799	0.025799	1.26037	1.26037	PFS>6months up vs PFS<6months	6.63291	0.360081	0.597157	1
22579	8081192	NM_054106 // OR5AC2 // olfactory receptor, family 5, subfamily AC, member 2 // 3q12.1 /	OR5AC2	NM_054106	0.0258117	0.0258117	1.17579	1.17579	PFS>6months up vs PFS<6months	6.63148	0.176338	0.292501	1
29399	8146839	NM_052958 // C8orf34 // chromosome 8 open reading frame 34 // 8q13 // 116328 /// NM_001	C8orf34	NM_052958	0.0259198	0.0259198	1.443	1.443	PFS>6months up vs PFS<6months	6.61941	0.904347	1.50283	1
25894	8113491	NM_139164 // STARD4 // StAR-related lipid transfer (START) domain containing 4 // 5q22.	STARD4	NM_139164	0.0259268	0.0259268	0.340089	-2.94041	PFS>6months down vs PFS<6months	6.61863	7.8223	13.0005	1
12911	7982688	NM_020168 // PAK6 // p21 protein (Cdc42/Rac)-activated kinase 6 // 15q14 // 56924 /// N	PAK6	NM_020168	0.0259297	0.0259297	1.42711	1.42711	PFS>6months up vs PFS<6months	6.61831	0.850561	1.41368	1
4253	7897154	NM_014448 // ARHGEF16 // Rho guanine nucleotide exchange factor (GEF) 16 // 1p36.3 // 2	ARHGEF16	NM_014448	0.0259548	0.0259548	1.28459	1.28459	PFS>6months up vs PFS<6months	6.61551	0.421765	0.701293	1
7593	7930996	NM_018117 // WDR11 // WD repeat domain 11 // 10q26 // 55717 /// ENST00000263461 // WDR1	WDR11	NM_018117	0.0259779	0.0259779	0.646704	-1.5463	PFS>6months down vs PFS<6months	6.61294	1.27751	2.12501	1
21416	8069487	NM_182482 // BAGE2 // B melanoma antigen family, member 2 // 21p // 85319 /// NM_182481	BAGE2	NM_182482	0.0259807	0.0259807	1.45656	1.45656	PFS>6months up vs PFS<6months	6.61263	0.95105	1.58206	1
6018	7915178	NM_030772 // GJA9 // gap junction protein, alpha 9, 59kDa // 1p34 // 81025 /// ENST0000	GJA9	NM_030772	0.0260334	0.0260334	1.27474	1.27474	PFS>6months up vs PFS<6months	6.60678	0.396227	0.6597	1
13189	7985555	NM_024580 // EFTUD1 // elongation factor Tu GTP binding domain containing 1 // 15q25.2	EFTUD1	NM_024580	0.0260342	0.0260342	0.628858	-1.59018	PFS>6months down vs PFS<6months	6.6067	1.44681	2.4089	1
9963	7953590	NR_029779 // MIR200C // microRNA 200c // 12p13.31 // 406985	MIR200C	NR_029779	0.0260387	0.0260387	1.56806	1.56806	PFS>6months up vs PFS<6months	6.60619	1.36074	2.26577	1
18993	8044643	NR_026821 // FAM138B // family with sequence similarity 138, member B // 2q14.1 // 6544	FAM138B	NR_026821	0.0260433	0.0260433	1.51351	1.51351	PFS>6months up vs PFS<6months	6.60568	1.15494	1.92325	1
11284	7967641	NM_133448 // TMEM132D // transmembrane protein 132D // 12q24.33 // 121256 /// ENST00000	TMEM132D	NM_133448	0.0260516	0.0260516	1.26074	1.26074	PFS>6months up vs PFS<6months	6.60476	0.360988	0.601212	1
5647	7911252	NM_001004686 // OR2L2 // olfactory receptor, family 2, subfamily L, member 2 // 1q44 //	OR2L2	NM_001004686	0.0260634	0.0260634	1.49155	1.49155	PFS>6months up vs PFS<6months	6.60346	1.07492	1.79059	1
30152	8153373	NM_000498 // CYP11B2 // cytochrome P450, family 11, subfamily B, polypeptide 2 // 8q21-	CYP11B2	NM_000498	0.0260962	0.0260962	1.21808	1.21808	PFS>6months up vs PFS<6months	6.59983	0.261692	0.436164	1
17531	8030749	ENST00000326989 // MGC45922 // hypothetical LOC284365 // 19q13.33 // 284365	MGC45922	ENST00000326989	0.0261601	0.0261601	1.27898	1.27898	PFS>6months up vs PFS<6months	6.59278	0.407134	0.6793	1
5703	7911643	BC114926 // C1orf222 // chromosome 1 open reading frame 222 // 1p36.33 // 339457	C1orf222	BC114926	0.0261687	0.0261687	1.28286	1.28286	PFS>6months up vs PFS<6months	6.59183	0.417234	0.696252	1
21012	8065517	NM_015655 // ZNF337 // zinc finger protein 337 // 20p11.1 // 26152 /// ENST00000376436	ZNF337	NM_015655	0.0261708	0.0261708	0.783873	-1.27572	PFS>6months down vs PFS<6months	6.5916	0.398735	0.665405	1
14825	8003180	NM_001145548 // ZDHHC7 // zinc finger, DHHC-type containing 7 // 16q24.1 // 55625 /// N	ZDHHC7	NM_001145548	0.0261841	0.0261841	0.738445	-1.3542	PFS>6months down vs PFS<6months	6.59014	0.618211	1.03189	1
27634	8130464	NM_018452 // C6orf35 // chromosome 6 open reading frame 35 // 6q25.3 // 729515 /// ENST	C6orf35	NM_018452	0.0261957	0.0261957	0.728838	-1.37205	PFS>6months down vs PFS<6months	6.58887	0.672767	1.12317	1
27221	8125993	NM_016135 // ETV7 // ets variant 7 // 6p21 // 51513 /// ENST00000340181 // ETV7 // ets	ETV7	NM_016135	0.0261988	0.0261988	1.28808	1.28808	PFS>6months up vs PFS<6months	6.58852	0.430951	0.719502	1
7944	7934527	NM_001003892 // DUPD1 // dual specificity phosphatase and pro isomerase domain containi	DUPD1	NM_001003892	0.0262437	0.0262437	1.19284	1.19284	PFS>6months up vs PFS<6months	6.58359	0.209097	0.349364	1
20110	8055645	NM_002552 // ORC4 // origin recognition complex, subunit 4 // 2q22-q23 // 5000 /// NM_1	ORC4	NM_002552	0.0262582	0.0262582	0.646561	-1.54665	PFS>6months down vs PFS<6months	6.58199	1.2788	2.13717	1
13973	7994260	NM_006040 // HS3ST4 // heparan sulfate (glucosamine) 3-O-sulfotransferase 4 // 16p11.2	HS3ST4	NM_006040	0.0262611	0.0262611	1.29345	1.29345	PFS>6months up vs PFS<6months	6.58168	0.445213	0.744087	1
17432	8029671	NM_177417 // KLC3 // kinesin light chain 3 // 19q13 // 147700 /// ENST00000391946 // KL	KLC3	NM_177417	0.0262645	0.0262645	1.26238	1.26238	PFS>6months up vs PFS<6months	6.58131	0.365068	0.610175	1
11656	7971350	NM_183422 // TSC22D1 // TSC22 domain family, member 1 // 13q14 // 8848 /// NM_006022 //	TSC22D1	NM_183422	0.0262685	0.0262685	0.500518	-1.99793	PFS>6months down vs PFS<6months	6.58087	3.22113	5.38416	1
5253	7906973	NM_001005214 // LRRC52 // leucine rich repeat containing 52 // 1q24.1 // 440699 /// ENS	LRRC52	NM_001005214	0.0262751	0.0262751	1.2277	1.2277	PFS>6months up vs PFS<6months	6.58015	0.282982	0.47306	1
17719	8032212	AK127759 // NDUFS7 // NADH dehydrogenase (ubiquinone) Fe-S protein 7, 20kDa (NADH-coenz	NDUFS7	AK127759	0.0262847	0.0262847	1.58548	1.58548	PFS>6months up vs PFS<6months	6.57909	1.42837	2.38819	1
17385	8029236	NM_001410 // MEGF8 // multiple EGF-like-domains 8 // 19q12 // 1954 /// ENST00000334370	MEGF8	NM_001410	0.0263025	0.0263025	0.863243	-1.15842	PFS>6months down vs PFS<6months	6.57714	0.145425	0.243217	1
7795	7933105	NM_145011 // ZNF25 // zinc finger protein 25 // 10p11.1 // 219749 /// ENST00000302609 /	ZNF25	NM_145011	0.026339	0.026339	0.652123	-1.53345	PFS>6months down vs PFS<6months	6.57315	1.22906	2.05679	1
14817	8003089	NM_003791 // MBTPS1 // membrane-bound transcription factor peptidase, site 1 // 16|16q2	MBTPS1	NM_003791	0.0263412	0.0263412	0.597293	-1.67422	PFS>6months down vs PFS<6months	6.57291	1.78589	2.98876	1
29735	8149652	NM_005144 // HR // hairless homolog (mouse) // 8p21.2 // 55806 /// NM_018411 // HR // h	HR	NM_005144	0.026343	0.026343	1.48136	1.48136	PFS>6months up vs PFS<6months	6.57272	1.03836	1.73779	1
13145	7985166	NM_004136 // IREB2 // iron-responsive element binding protein 2 // 15q25.1 // 3658 ///	IREB2	NM_004136	0.0263559	0.0263559	0.715664	-1.3973	PFS>6months down vs PFS<6months	6.5713	0.7526	1.25981	1
21398	8069174	AF391113 // C21orf70 // chromosome 21 open reading frame 70 // 21q22.3 // 85395 /// BC0	C21orf70	AF391113	0.0263841	0.0263841	1.31933	1.31933	PFS>6months up vs PFS<6months	6.56822	0.516418	0.864861	1
26141	8115871	AK131247 // FLJ16171 // FLJ16171 protein // 5q35.2 // 441116	FLJ16171	AK131247	0.0263925	0.0263925	1.52226	1.52226	PFS>6months up vs PFS<6months	6.56731	1.18731	1.9887	1
26487	8118915	NM_003427 // ZNF76 // zinc finger protein 76 (expressed in testis) // 6p21.3-p21.2 // 7	ZNF76	NM_003427	0.0264297	0.0264297	0.778587	-1.28438	PFS>6months down vs PFS<6months	6.56326	0.421198	0.705927	1
18053	8035905	NM_032139 // ANKRD27 // ankyrin repeat domain 27 (VPS9 domain) // 19q13.11 // 84079 ///	ANKRD27	NM_032139	0.0264341	0.0264341	0.646809	-1.54605	PFS>6months down vs PFS<6months	6.56278	1.27656	2.13966	1
28902	8142171	NM_000111 // SLC26A3 // solute carrier family 26, member 3 // 7q31 // 1811 /// ENST0000	SLC26A3	NM_000111	0.0264622	0.0264622	1.16664	1.16664	PFS>6months up vs PFS<6months	6.55972	0.159738	0.267865	1
28325	8136973	NM_001005480 // OR2A2 // olfactory receptor, family 2, subfamily A, member 2 // 7q35 //	OR2A2	NM_001005480	0.0264639	0.0264639	1.37157	1.37157	PFS>6months up vs PFS<6months	6.55954	0.671277	1.1257	1
13858	7992917	NM_015041 // CLUAP1 // clusterin associated protein 1 // 16p13.3 // 23059 /// NM_024793	CLUAP1	NM_015041	0.0264714	0.0264714	0.701351	-1.42582	PFS>6months down vs PFS<6months	6.55872	0.846236	1.41927	1
9546	7949650	NM_003793 // CTSF // cathepsin F // 11q13 // 8722 /// ENST00000310325 // CTSF // cathep	CTSF	NM_003793	0.0264727	0.0264727	0.53383	-1.87325	PFS>6months down vs PFS<6months	6.55858	2.64928	4.44335	1
15154	8006423	NM_173847 // SPACA3 // sperm acrosome associated 3 // 17q11.2 // 124912 /// ENST0000026	SPACA3	NM_173847	0.0264835	0.0264835	1.22653	1.22653	PFS>6months up vs PFS<6months	6.55741	0.280359	0.4703	1
32527	8175353	NM_001017438 // CT45A6 // cancer/testis antigen family 45, member A6 // Xq26.3 // 54146	CT45A6	NM_001017438	0.0264871	0.0264871	1.84518	1.84518	PFS>6months up vs PFS<6months	6.55701	2.52335	4.23315	1
26365	8117675	NM_001184743 // PGBD1 // piggyBac transposable element derived 1 // 6p22.1 // 84547 ///	PGBD1	NM_001184743	0.0265019	0.0265019	0.683447	-1.46317	PFS>6months down vs PFS<6months	6.55541	0.974105	1.63455	1
24960	8104422	NM_002454 // MTRR // 5-methyltetrahydrofolate-homocysteine methyltransferase reductase	MTRR	NM_002454	0.0265373	0.0265373	0.645327	-1.5496	PFS>6months down vs PFS<6months	6.55157	1.29003	2.16594	1
16512	8020468	NM_002894 // RBBP8 // retinoblastoma binding protein 8 // 18q11.2 // 5932 /// NM_203291	RBBP8	NM_002894	0.0265377	0.0265377	1.87309	1.87309	PFS>6months up vs PFS<6months	6.55153	2.64856	4.44692	1
19226	8046628	NM_152945 // RBM45 // RNA binding motif protein 45 // 2q31.2 // 129831 /// ENST00000286	RBM45	NM_152945	0.0265532	0.0265532	0.753429	-1.32726	PFS>6months down vs PFS<6months	6.54985	0.539009	0.905226	1
14222	7997010	NM_182619 // CLEC18A // C-type lectin domain family 18, member A // 16q22.1 // 348174 /	CLEC18A	NM_182619	0.0265552	0.0265552	1.5181	1.5181	PFS>6months up vs PFS<6months	6.54964	1.17188	1.96815	1
23015	8085350	NM_138807 // C3orf31 // chromosome 3 open reading frame 31 // 3p25.2 // 132001 /// ENST	C3orf31	NM_138807	0.0265812	0.0265812	0.790937	-1.26432	PFS>6months down vs PFS<6months	6.54682	0.369896	0.621501	1
15129	8006148	NM_004871 // GOSR1 // golgi SNAP receptor complex member 1 // 17q11 // 9527 /// NM_0010	GOSR1	NM_004871	0.0265949	0.0265949	0.775781	-1.28902	PFS>6months down vs PFS<6months	6.54534	0.433442	0.728436	1
23498	8090715	NM_032169 // ACAD11 // acyl-CoA dehydrogenase family, member 11 // 3q22.1 // 84129 ///	ACAD11	NM_032169	0.0266052	0.0266052	0.502943	-1.9883	PFS>6months down vs PFS<6months	6.54423	3.17629	5.33893	1
16996	8025237	NM_001080429 // KIAA1543 // KIAA1543 // 19p13.2 // 57662 /// NM_020902 // KIAA1543 // K	KIAA1543	NM_001080429	0.026667	0.026667	1.3742	1.3742	PFS>6months up vs PFS<6months	6.53757	0.679461	1.14325	1
26536	8119435	NM_004828 // NCR2 // natural cytotoxicity triggering receptor 2 // 6p21.1 // 9436 /// E	NCR2	NM_004828	0.0266793	0.0266793	1.28956	1.28956	PFS>6months up vs PFS<6months	6.53624	0.434852	0.731823	1
11807	7972692	NM_000452 // SLC10A2 // solute carrier family 10 (sodium/bile acid cotransporter family	SLC10A2	NM_000452	0.0267354	0.0267354	1.22076	1.22076	PFS>6months up vs PFS<6months	6.53021	0.267568	0.450712	1
23441	8090162	NM_002213 // ITGB5 // integrin, beta 5 // 3q21.2 // 3693 /// ENST00000296181 // ITGB5 /	ITGB5	NM_002213	0.0267496	0.0267496	0.571618	-1.74942	PFS>6months down vs PFS<6months	6.52869	2.10339	3.54395	1
11584	7970676	NM_001007538 // SHISA2 // shisa homolog 2 (Xenopus laevis) // 13q12.13 // 387914 /// EN	SHISA2	NM_001007538	0.0267506	0.0267506	1.22586	1.22586	PFS>6months up vs PFS<6months	6.52858	0.278874	0.469874	1
9164	7946113	NM_001146033 // OR56A5 // olfactory receptor, family 56, subfamily A, member 5 // 11p15	OR56A5	NM_001146033	0.0267678	0.0267678	0.652747	-1.53199	PFS>6months down vs PFS<6months	6.52674	1.22357	2.06217	1
16585	8021245	NM_005215 // DCC // deleted in colorectal carcinoma // 18q21.3 // 1630 /// ENST00000442	DCC	NM_005215	0.0267727	0.0267727	1.26207	1.26207	PFS>6months up vs PFS<6months	6.52621	0.364282	0.614002	1
13994	7994518	NM_032038 // SPNS1 // spinster homolog 1 (Drosophila) // 16p11.2 // 83985 /// NM_001142	SPNS1	NM_032038	0.0268133	0.0268133	0.736657	-1.35748	PFS>6months down vs PFS<6months	6.52187	0.628141	1.05944	1
12324	7977596	NM_001110359 // RNASE9 // ribonuclease, RNase A family, 9 (non-active) // 14q11.2 // 39	RNASE9	NM_001110359	0.0268502	0.0268502	1.15946	1.15946	PFS>6months up vs PFS<6months	6.51792	0.147207	0.248434	1
22642	8081667	NM_017945 // SLC35A5 // solute carrier family 35, member A5 // 3q13.2 // 55032 /// ENST	SLC35A5	NM_017945	0.0268605	0.0268605	0.648811	-1.54128	PFS>6months down vs PFS<6months	6.51682	1.2585	2.12428	1
30033	8152096	NM_145690 // YWHAZ // tyrosine 3-monooxygenase/tryptophan 5-monooxygenase activation pr	YWHAZ	NM_145690	0.0268645	0.0268645	1.82628	1.82628	PFS>6months up vs PFS<6months	6.51639	2.43921	4.11752	1
20944	8065013	ENST00000427835 // C20orf61 // chromosome 20 open reading frame 61 // 20p12.2 // 728450	C20orf61	ENST00000427835	0.0268774	0.0268774	1.207	1.207	PFS>6months up vs PFS<6months	6.51502	0.238008	0.401855	1
19042	8045030	NM_001080527 // MYO7B // myosin VIIB // 2q21.1 // 4648 /// ENST00000428314 // MYO7B //	MYO7B	NM_001080527	0.026893	0.026893	1.18328	1.18328	PFS>6months up vs PFS<6months	6.51336	0.190441	0.321624	1
21913	8074227	NM_033070 // CECR5 // cat eye syndrome chromosome region, candidate 5 // --- // 27440 /	CECR5	NM_033070	0.0268936	0.0268936	0.642885	-1.55549	PFS>6months down vs PFS<6months	6.51329	1.31246	2.21656	1
18567	8040473	NM_004040 // RHOB // ras homolog gene family, member B // 2p24 // 388 /// ENST000002722	RHOB	NM_004040	0.0268995	0.0268995	0.61334	-1.63042	PFS>6months down vs PFS<6months	6.51267	1.60688	2.71404	1
15223	8007112	NM_033061 // KRTAP4-7 // keratin associated protein 4-7 // 17q21.2 // 100132476 /// NM_	KRTAP4-7	NM_033061	0.0269064	0.0269064	1.51772	1.51772	PFS>6months up vs PFS<6months	6.51193	1.17047	1.97717	1
16908	8024246	NM_017914 // C19orf24 // chromosome 19 open reading frame 24 // 19p13.3 // 55009 /// EN	C19orf24	NM_017914	0.0269197	0.0269197	1.32786	1.32786	PFS>6months up vs PFS<6months	6.51051	0.540714	0.913577	1
25335	8108199	NM_145282 // SLC25A48 // solute carrier family 25, member 48 // 5q31.1 // 153328 /// EN	SLC25A48	NM_145282	0.02695	0.02695	1.27124	1.27124	PFS>6months up vs PFS<6months	6.50729	0.387297	0.654692	1
16237	8017704	NR_026903 // AMZ2P1 // archaelysin family metallopeptidase 2 pseudogene 1 // 17q24.1 //	AMZ2P1	NR_026903	0.0269657	0.0269657	0.584022	-1.71226	PFS>6months down vs PFS<6months	6.50562	1.94501	3.28871	1
8283	7938061	NM_001005165 // OR52E4 // olfactory receptor, family 52, subfamily E, member 4 // 11p15	OR52E4	NM_001005165	0.0269851	0.0269851	1.22295	1.22295	PFS>6months up vs PFS<6months	6.50356	0.2724	0.460732	1
27605	8130087	NM_139126 // PPIL4 // peptidylprolyl isomerase (cyclophilin)-like 4 // 6q25.1 // 85313	PPIL4	NM_139126	0.0270287	0.0270287	0.742024	-1.34767	PFS>6months down vs PFS<6months	6.49894	0.598654	1.01327	1
18679	8041808	NM_012249 // RHOQ // ras homolog gene family, member Q // 2p21 // 23433 /// ENST0000023	RHOQ	NM_012249	0.0270368	0.0270368	1.25042	1.25042	PFS>6months up vs PFS<6months	6.49808	0.335831	0.568498	1
13573	7990092	NM_006901 // MYO9A // myosin IXA // 15q22-q23 // 4649 /// ENST00000356056 // MYO9A // m	MYO9A	NM_006901	0.0270383	0.0270383	0.720217	-1.38847	PFS>6months down vs PFS<6months	6.49792	0.724337	1.22619	1
18994	8044649	NR_024077 // WASH2P // WAS protein family homolog 2 pseudogene // 2q13 // 375260 /// NR	WASH2P	NR_024077	0.0270726	0.0270726	0.81208	-1.23141	PFS>6months down vs PFS<6months	6.49429	0.291365	0.493513	1
15829	8013588	NM_015584 // POLDIP2 // polymerase (DNA-directed), delta interacting protein 2 // 17q11	POLDIP2	NM_015584	0.0271026	0.0271026	0.666347	-1.50072	PFS>6months down vs PFS<6months	6.49112	1.10813	1.87785	1
18198	8037231	NM_021016 // PSG3 // pregnancy specific beta-1-glycoprotein 3 // 19q13.2 // 5671 /// EN	PSG3	NM_021016	0.0271122	0.0271122	1.38434	1.38434	PFS>6months up vs PFS<6months	6.4901	0.71124	1.20547	1
23746	8093137	NM_001077657 // C3orf43 // chromosome 3 open reading frame 43 // 3q29 // 255798 /// ENS	C3orf43	NM_001077657	0.0271179	0.0271179	1.25237	1.25237	PFS>6months up vs PFS<6months	6.48951	0.340527	0.577207	1
31803	8169006	NM_001031834 // RAB40AL // RAB40A, member RAS oncogene family-like // Xq22.2 // 282808	RAB40AL	NM_001031834	0.027136	0.027136	1.19213	1.19213	PFS>6months up vs PFS<6months	6.48759	0.207677	0.352125	1
29701	8149347	NM_001033018 // DEFB136 // defensin, beta 136 // 8p23.1 // 613210 /// ENST00000382209 /	DEFB136	NM_001033018	0.0271423	0.0271423	1.11952	1.11952	PFS>6months up vs PFS<6months	6.48693	0.085715	0.145348	1
6849	7923483	NM_002871 // RABIF // RAB interacting factor // 1q32.1 // 5877 /// ENST00000367262 // R	RABIF	NM_002871	0.0271502	0.0271502	1.12702	1.12702	PFS>6months up vs PFS<6months	6.4861	0.0961525	0.163068	1
30577	8157300	NM_017688 // BSPRY // B-box and SPRY domain containing // 9q32 // 54836 /// ENST0000037	BSPRY	NM_017688	0.0271562	0.0271562	1.79513	1.79513	PFS>6months up vs PFS<6months	6.48547	2.30187	3.9042	1
10908	7963502	NM_175078 // KRT77 // keratin 77 // 12q13.13 // 374454 /// ENST00000341809 // KRT77 //	KRT77	NM_175078	0.0271964	0.0271964	1.26024	1.26024	PFS>6months up vs PFS<6months	6.48124	0.359771	0.610606	1
14789	8002802	NM_030581 // WDR59 // WD repeat domain 59 // 16q23.1 // 79726 /// ENST00000262144 // WD	WDR59	NM_030581	0.0272091	0.0272091	0.718663	-1.39147	PFS>6months down vs PFS<6months	6.4799	0.733902	1.24584	1
13308	7986741	NM_001001413 // GOLGA6L1 // golgin A6 family-like 1 // 15q11.2 // 283767 /// ENST000003	GOLGA6L1	NM_001001413	0.0272276	0.0272276	1.75326	1.75326	PFS>6months up vs PFS<6months	6.47796	2.11993	3.59977	1
30712	8158912	NM_020064 // BARHL1 // BarH-like homeobox 1 // 9q34 // 56751 /// ENST00000263610 // BAR	BARHL1	NM_020064	0.0272384	0.0272384	1.36166	1.36166	PFS>6months up vs PFS<6months	6.47682	0.640827	1.08836	1
25647	8111271	NM_016279 // CDH9 // cadherin 9, type 2 (T1-cadherin) // 5p14 // 1007 /// ENST000002310	CDH9	NM_016279	0.0272543	0.0272543	1.24206	1.24206	PFS>6months up vs PFS<6months	6.47515	0.315969	0.536769	1
23794	8093756	NM_001042690 // C4orf44 // chromosome 4 open reading frame 44 // 4p16.3 // 345222 /// E	C4orf44	NM_001042690	0.0272699	0.0272699	1.28323	1.28323	PFS>6months up vs PFS<6months	6.47352	0.418198	0.710614	1
20737	8062873	NM_022358 // KCNK15 // potassium channel, subfamily K, member 15 // 20q13.12 // 60598 /	KCNK15	NM_022358	0.0272722	0.0272722	1.40653	1.40653	PFS>6months up vs PFS<6months	6.47328	0.782496	1.32969	1
25974	8114239	NM_130848 // C5orf20 // chromosome 5 open reading frame 20 // 5q31.1 // 140947 /// NM_0	C5orf20	NM_130848	0.0272806	0.0272806	1.18417	1.18417	PFS>6months up vs PFS<6months	6.4724	0.192143	0.326552	1
5626	7911155	NM_016002 // SCCPDH // saccharopine dehydrogenase (putative) // 1q44 // 51097 /// ENST0	SCCPDH	NM_016002	0.0272817	0.0272817	0.409835	-2.44001	PFS>6months down vs PFS<6months	6.47228	5.3504	9.0933	1
16321	8018860	NM_001168 // BIRC5 // baculoviral IAP repeat-containing 5 // 17q25 // 332 /// NM_001012	BIRC5	NM_001168	0.0272905	0.0272905	1.21801	1.21801	PFS>6months up vs PFS<6months	6.47136	0.261558	0.444595	1
30155	8153405	NR_026785 // C8orf51 // chromosome 8 open reading frame 51 // 8q24 // 78998	C8orf51	NR_026785	0.0273001	0.0273001	1.38853	1.38853	PFS>6months up vs PFS<6months	6.47036	0.724538	1.23176	1
6653	7921462	NM_001013661 // VSIG8 // V-set and immunoglobulin domain containing 8 // 1q23.2 // 3911	VSIG8	NM_001013661	0.0273027	0.0273027	1.44483	1.44483	PFS>6months up vs PFS<6months	6.47009	0.910594	1.54813	1
20577	8061171	NM_006466 // POLR3F // polymerase (RNA) III (DNA directed) polypeptide F, 39 kDa // 20p	POLR3F	NM_006466	0.0273077	0.0273077	0.687842	-1.45382	PFS>6months down vs PFS<6months	6.46956	0.941575	1.60093	1
24932	8104122	NM_033178 // DUX4 // double homeobox 4 // 4q35 // 22947 /// NM_001127386 // DUX4L2 // d	DUX4	NM_033178	0.0273106	0.0273106	1.58664	1.58664	PFS>6months up vs PFS<6months	6.46926	1.43294	2.4365	1
25623	8111101	NM_054027 // ANKH // ankylosis, progressive homolog (mouse) // 5p15.1 // 56172 /// ENST	ANKH	NM_054027	0.027332	0.027332	0.479327	-2.08626	PFS>6months down vs PFS<6months	6.46702	3.63638	6.18527	1
10036	7954196	NM_145792 // MGST1 // microsomal glutathione S-transferase 1 // 12p12.3-p12.1 // 4257 /	MGST1	NM_145792	0.0273865	0.0273865	0.208899	-4.787	PFS>6months down vs PFS<6months	6.46133	16.4887	28.0709	1
7073	7925720	NM_198074 // OR2C3 // olfactory receptor, family 2, subfamily C, member 3 // 1q44 // 81	OR2C3	NM_198074	0.0274094	0.0274094	1.23403	1.23403	PFS>6months up vs PFS<6months	6.45894	0.297356	0.506416	1
9411	7948324	NM_001005469 // OR5B3 // olfactory receptor, family 5, subfamily B, member 3 // 11q12.1	OR5B3	NM_001005469	0.0274404	0.0274404	1.11707	1.11707	PFS>6months up vs PFS<6months	6.45571	0.0824147	0.140428	1
7601	7931108	NM_007329 // DMBT1 // deleted in malignant brain tumors 1 // 10q26.13 // 1755 /// NM_01	DMBT1	NM_007329	0.027463	0.027463	1.36951	1.36951	PFS>6months up vs PFS<6months	6.45337	0.664907	1.13336	1
7910	7934156	NM_018055 // NODAL // nodal homolog (mouse) // 10q22.1 // 4838 /// ENST00000287139 // N	NODAL	NM_018055	0.0274936	0.0274936	1.17859	1.17859	PFS>6months up vs PFS<6months	6.45018	0.181569	0.309643	1
17140	8026638	NM_004145 // MYO9B // myosin IXB // 19p13.1 // 4650 /// NM_001130065 // MYO9B // myosin	MYO9B	NM_004145	0.0275167	0.0275167	0.663044	-1.5082	PFS>6months down vs PFS<6months	6.44779	1.13542	1.93704	1
15183	8006668	NM_024864 // MRM1 // mitochondrial rRNA methyltransferase 1 homolog (S. cerevisiae) //	MRM1	NM_024864	0.027536	0.027536	0.833699	-1.19947	PFS>6months down vs PFS<6months	6.44579	0.222453	0.379624	1
5774	7912515	NM_006172 // NPPA // natriuretic peptide A // 1p36.21 // 4878 /// ENST00000376480 // NP	NPPA	NM_006172	0.0275552	0.0275552	1.27633	1.27633	PFS>6months up vs PFS<6months	6.4438	0.400307	0.683351	1
5918	7914084	NM_207397 // CD164L2 // CD164 sialomucin-like 2 // 1p36.11 // 388611 /// ENST0000037402	CD164L2	NM_207397	0.0275883	0.0275883	1.45399	1.45399	PFS>6months up vs PFS<6months	6.44038	0.942146	1.60916	1
5160	7906107	NM_022367 // SEMA4A // sema domain, immunoglobulin domain (Ig), transmembrane domain (T	SEMA4A	NM_022367	0.027604	0.027604	1.84271	1.84271	PFS>6months up vs PFS<6months	6.43876	2.51234	4.29209	1
28193	8135763	NM_057168 // WNT16 // wingless-type MMTV integration site family, member 16 // 7q31 //	WNT16	NM_057168	0.0276041	0.0276041	1.16825	1.16825	PFS>6months up vs PFS<6months	6.43874	0.16262	0.27782	1
24426	8099541	NM_000320 // QDPR // quinoid dihydropteridine reductase // 4p15.31 // 5860 /// ENST0000	QDPR	NM_000320	0.0276224	0.0276224	0.555214	-1.80111	PFS>6months down vs PFS<6months	6.43685	2.3281	3.97851	1
28795	8141094	NM_002612 // PDK4 // pyruvate dehydrogenase kinase, isozyme 4 // 7q21.3 // 5166 /// ENS	PDK4	NM_002612	0.0276554	0.0276554	0.25872	-3.86518	PFS>6months down vs PFS<6months	6.43345	12.2917	21.0166	1
10444	7958466	NM_001093 // ACACB // acetyl-CoA carboxylase beta // 12q24.11 // 32 /// ENST00000377848	ACACB	NM_001093	0.0276715	0.0276715	0.418547	-2.38922	PFS>6months down vs PFS<6months	6.4318	5.10102	8.72404	1
18696	8041987	NM_001100396 // C2orf73 // chromosome 2 open reading frame 73 // 2p16.2 // 129852 /// E	C2orf73	NM_001100396	0.0276783	0.0276783	1.16014	1.16014	PFS>6months up vs PFS<6months	6.43109	0.148373	0.253784	1
29263	8145624	NM_001440 // EXTL3 // exostoses (multiple)-like 3 // 8p21 // 2137 /// ENST00000220562 /	EXTL3	NM_001440	0.0277412	0.0277412	0.592377	-1.68811	PFS>6months down vs PFS<6months	6.42462	1.84363	3.1566	1
28134	8135149	NM_020979 // SH2B2 // SH2B adaptor protein 2 // 7q22 // 10603 /// ENST00000306803 // SH	SH2B2	NM_020979	0.0277416	0.0277416	1.25051	1.25051	PFS>6months up vs PFS<6months	6.42458	0.336062	0.575396	1
29196	8144742	NM_181723 // EFHA2 // EF-hand domain family, member A2 // 8p22 // 286097 /// ENST000003	EFHA2	NM_181723	0.0277421	0.0277421	0.512896	-1.94971	PFS>6months down vs PFS<6months	6.42453	2.99774	5.13269	1
32010	8170753	NM_014370 // SRPK3 // SRSF protein kinase 3 // Xq28 // 26576 /// NM_001170760 // SRPK3	SRPK3	NM_014370	0.0277715	0.0277715	1.25536	1.25536	PFS>6months up vs PFS<6months	6.42152	0.347786	0.595754	1
21482	8069987	NM_144659 // TCP10L // t-complex 10 (mouse)-like // 21q22.11 // 140290 /// BC027970 //	TCP10L	NM_144659	0.0277731	0.0277731	1.19841	1.19841	PFS>6months up vs PFS<6months	6.42135	0.220283	0.377352	1
14369	7998510	NM_001287 // CLCN7 // chloride channel 7 // 16p13 // 1186 /// NM_001114331 // CLCN7 //	CLCN7	NM_001287	0.0277989	0.0277989	0.705856	-1.41672	PFS>6months down vs PFS<6months	6.41871	0.815965	1.39835	1
29374	8146618	NM_173519 // CLVS1 // clavesin 1 // 8q12.3 // 157807 /// ENST00000325897 // CLVS1 // cl	CLVS1	NM_173519	0.0278193	0.0278193	1.56859	1.56859	PFS>6months up vs PFS<6months	6.41661	1.36275	2.33617	1
28370	8137330	ENST00000356058 // ABCB8 // ATP-binding cassette, sub-family B (MDR/TAP), member 8 // 7	ABCB8	ENST00000356058	0.0278198	0.0278198	1.318	1.318	PFS>6months up vs PFS<6months	6.41657	0.51266	0.878859	1
30158	8153424	NM_001100878 // C8orf73 // chromosome 8 open reading frame 73 // 8q24.3 // 642475 /// E	C8orf73	NM_001100878	0.0278269	0.0278269	1.69155	1.69155	PFS>6months up vs PFS<6months	6.41584	1.858	3.18555	1
24152	8097064	BC118988 // NCRNA00266 // non-protein coding RNA 266 // --- // 140849	NCRNA00266	BC118988	0.0278293	0.0278293	0.66505	-1.50365	PFS>6months down vs PFS<6months	6.4156	1.11879	1.91824	1
10188	7955829	NM_134323 // TARBP2 // TAR (HIV-1) RNA binding protein 2 // 12q12-q13 // 6895 /// NM_13	TARBP2	NM_134323	0.0278305	0.0278305	1.182	1.182	PFS>6months up vs PFS<6months	6.41547	0.188009	0.322361	1
11489	7969665	NM_153456 // HS6ST3 // heparan sulfate 6-O-sulfotransferase 3 // 13q32.1 // 266722 ///	HS6ST3	NM_153456	0.0278413	0.0278413	1.2999	1.2999	PFS>6months up vs PFS<6months	6.41437	0.462609	0.793328	1
12197	7976451	NM_058237 // PPP4R4 // protein phosphatase 4, regulatory subunit 4 // 14q32.2 // 57718	PPP4R4	NM_058237	0.0278447	0.0278447	1.22139	1.22139	PFS>6months up vs PFS<6months	6.41402	0.268954	0.461254	1
25439	8109315	NM_001122853 // MYOZ3 // myozenin 3 // 5q33.1 // 91977 /// NM_133371 // MYOZ3 // myozen	MYOZ3	NM_001122853	0.0278506	0.0278506	1.25175	1.25175	PFS>6months up vs PFS<6months	6.41342	0.339038	0.581503	1
17133	8026548	NM_001130524 // AP1M1 // adaptor-related protein complex 1, mu 1 subunit // 19p13.12 //	AP1M1	NM_001130524	0.0278509	0.0278509	0.613509	-1.62997	PFS>6months down vs PFS<6months	6.41338	1.60506	2.75295	1
6033	7915277	NM_005376 // MYCL1 // v-myc myelocytomatosis viral oncogene homolog 1, lung carcinoma d	MYCL1	NM_005376	0.0279116	0.0279116	1.59826	1.59826	PFS>6months up vs PFS<6months	6.40719	1.47857	2.53844	1
25263	8107458	NM_016144 // COMMD10 // COMM domain containing 10 // 5q23.1 // 51397 /// ENST0000027445	COMMD10	NM_016144	0.0279258	0.0279258	0.706568	-1.41529	PFS>6months down vs PFS<6months	6.40574	0.81125	1.39309	1
9842	7952375	NM_001005325 // OR6M1 // olfactory receptor, family 6, subfamily M, member 1 // 11q24.1	OR6M1	NM_001005325	0.0279623	0.0279623	1.15229	1.15229	PFS>6months up vs PFS<6months	6.40203	0.135124	0.23217	1
9516	7949371	AK124141 // LOC399904 // hypothetical LOC399904 // 11q13.1 // 399904 /// ENST0000033482	LOC399904	AK124141	0.0279657	0.0279657	1.29732	1.29732	PFS>6months up vs PFS<6months	6.40169	0.455622	0.782894	1
32684	8176650	NM_004679 // VCY // variable charge, Y-linked // Yq11.221 // 9084 /// NM_181880 // VCY1	VCY	NM_004679	0.0279831	0.0279831	1.35635	1.35635	PFS>6months up vs PFS<6months	6.39991	0.624708	1.07373	1
32759	8177169	NM_004679 // VCY // variable charge, Y-linked // Yq11.221 // 9084 /// NM_181880 // VCY1	VCY	NM_004679	0.0279831	0.0279831	1.35635	1.35635	PFS>6months up vs PFS<6months	6.39991	0.624708	1.07373	1
21895	8074063	NM_024866 // ADM2 // adrenomedullin 2 // 22q13.33 // 79924 /// ENST00000395738 // ADM2	ADM2	NM_024866	0.0279839	0.0279839	1.248	1.248	PFS>6months up vs PFS<6months	6.39984	0.330042	0.567274	1
5811	7912724	NM_153213 // ARHGEF19 // Rho guanine nucleotide exchange factor (GEF) 19 // 1p36.13 //	ARHGEF19	NM_153213	0.0279872	0.0279872	1.26871	1.26871	PFS>6months up vs PFS<6months	6.39949	0.380905	0.654732	1
8551	7940191	NM_004177 // STX3 // syntaxin 3 // 11q12.1 // 6809 /// NM_001178040 // STX3 // syntaxin	STX3	NM_004177	0.0279976	0.0279976	1.29814	1.29814	PFS>6months up vs PFS<6months	6.39844	0.457825	0.787079	1
18103	8036357	NM_206894 // ZNF790 // zinc finger protein 790 // 19q13.12 // 388536 /// ENST0000035672	ZNF790	NM_206894	0.028005	0.028005	0.609672	-1.64023	PFS>6months down vs PFS<6months	6.39769	1.64655	2.83103	1
16789	8023165	NM_032124 // HDHD2 // haloacid dehalogenase-like hydrolase domain containing 2 // 18q21	HDHD2	NM_032124	0.0280124	0.0280124	0.78747	-1.26989	PFS>6months down vs PFS<6months	6.39694	0.383881	0.66011	1
8468	7939877	NM_001005512 // OR4A47 // olfactory receptor, family 4, subfamily A, member 47 // 11p11	OR4A47	NM_001005512	0.0280133	0.0280133	1.28488	1.28488	PFS>6months up vs PFS<6months	6.39685	0.422518	0.726561	1
27285	8126556	NM_023932 // DLK2 // delta-like 2 homolog (Drosophila) // 6p21.1 // 65989 /// NM_206539	DLK2	NM_023932	0.0280236	0.0280236	1.2292	1.2292	PFS>6months up vs PFS<6months	6.3958	0.286366	0.492515	1
24693	8102050	NM_178833 // NHEDC2 // Na+/H+ exchanger domain containing 2 // 4q24 // 133308 /// ENST0	NHEDC2	NM_178833	0.0280306	0.0280306	0.447129	-2.23649	PFS>6months down vs PFS<6months	6.3951	4.35661	7.49366	1
8482	7939926	NM_001004701 // OR4C16 // olfactory receptor, family 4, subfamily C, member 16 // 11q11	OR4C16	NM_001004701	0.0280622	0.0280622	1.26325	1.26325	PFS>6months up vs PFS<6months	6.39189	0.367221	0.631962	1
26085	8115368	NM_020167 // NMUR2 // neuromedin U receptor 2 // 5q33.1 // 56923 /// ENST00000255262 //	NMUR2	NM_020167	0.0280697	0.0280697	1.26443	1.26443	PFS>6months up vs PFS<6months	6.39113	0.370162	0.637099	1
22110	8075963	AY364241 // SH3BP1 // SH3-domain binding protein 1 // 22q13.1 // 23616 /// ENST00000397	SH3BP1	AY364241	0.0280706	0.0280706	1.30542	1.30542	PFS>6months up vs PFS<6months	6.39104	0.477671	0.822148	1
9036	7945146	NM_000890 // KCNJ5 // potassium inwardly-rectifying channel, subfamily J, member 5 // 1	KCNJ5	NM_000890	0.0280795	0.0280795	1.33961	1.33961	PFS>6months up vs PFS<6months	6.39014	0.574829	0.989512	1
26442	8118322	NR_002742 // SNORD52 // small nucleolar RNA, C/D box 52 // 6p21.33 // 26797 /// ENST000	SNORD52	NR_002742	0.0280839	0.0280839	0.444345	-2.2505	PFS>6months down vs PFS<6months	6.38969	4.42446	7.61682	1
26616	8120315	NM_014464 // TINAG // tubulointerstitial nephritis antigen // 6p12.1 // 27283 /// ENST0	TINAG	NM_014464	0.0281042	0.0281042	1.17375	1.17375	PFS>6months up vs PFS<6months	6.38764	0.172577	0.29719	1
31314	8164766	NM_152572 // C9orf98 // chromosome 9 open reading frame 98 // 9q34.13 // 158067 /// ENS	C9orf98	NM_152572	0.0281088	0.0281088	1.2657	1.2657	PFS>6months up vs PFS<6months	6.38718	0.373342	0.64297	1
16609	8021470	NM_021127 // PMAIP1 // phorbol-12-myristate-13-acetate-induced protein 1 // 18q21.32 //	PMAIP1	NM_021127	0.0281107	0.0281107	3.2116	3.2116	PFS>6months up vs PFS<6months	6.38698	9.15428	15.766	1
4234	7896921	NM_152228 // TAS1R3 // taste receptor, type 1, member 3 // 1p36.33 // 83756 /// ENST000	TAS1R3	NM_152228	0.0281111	0.0281111	1.2306	1.2306	PFS>6months up vs PFS<6months	6.38694	0.28954	0.498664	1
22701	8082270	NM_182628 // CCDC37 // coiled-coil domain containing 37 // 3q21.3 // 348807 /// ENST000	CCDC37	NM_182628	0.0281851	0.0281851	1.19721	1.19721	PFS>6months up vs PFS<6months	6.37948	0.217861	0.375653	1
24925	8104072	AK095895 // FLJ38576 // hypothetical LOC651430 // 4q35.2 // 651430	FLJ38576	AK095895	0.0281895	0.0281895	1.25185	1.25185	PFS>6months up vs PFS<6months	6.37904	0.339278	0.585051	1
9585	7950012	NM_053056 // CCND1 // cyclin D1 // 11q13 // 595 /// ENST00000227507 // CCND1 // cyclin	CCND1	NM_053056	0.0282082	0.0282082	1.20136	1.20136	PFS>6months up vs PFS<6months	6.37715	0.226304	0.390353	1
19936	8054092	NM_015348 // TMEM131 // transmembrane protein 131 // 2q11.2 // 23505 /// ENST0000018643	TMEM131	NM_015348	0.0282202	0.0282202	0.798302	-1.25266	PFS>6months down vs PFS<6months	6.37594	0.341236	0.588713	1
20654	8061958	NM_176812 // CHMP4B // chromatin modifying protein 4B // 20q11.22 // 128866 /// ENST000	CHMP4B	NM_176812	0.0282504	0.0282504	1.26155	1.26155	PFS>6months up vs PFS<6months	6.3729	0.362994	0.626548	1
24754	8102713	NM_007083 // NUDT6 // nudix (nucleoside diphosphate linked moiety X)-type motif 6 // 4q	NUDT6	NM_007083	0.0282515	0.0282515	0.596039	-1.67774	PFS>6months down vs PFS<6months	6.3728	1.80049	3.1078	1
29605	8148799	NM_016458 // C8orf30A // chromosome 8 open reading frame 30A // 8q24.3 // 51236 /// ENS	C8orf30A	NM_016458	0.0283336	0.0283336	1.24401	1.24401	PFS>6months up vs PFS<6months	6.36456	0.320577	0.554059	1
8109	7936494	NM_005264 // GFRA1 // GDNF family receptor alpha 1 // 10q26.11 // 2674 /// NM_001145453	GFRA1	NM_005264	0.0283612	0.0283612	0.446573	-2.23927	PFS>6months down vs PFS<6months	6.3618	4.37008	7.55617	1
22210	8076894	NM_015166 // MLC1 // megalencephalic leukoencephalopathy with subcortical cysts 1 // 22	MLC1	NM_015166	0.028379	0.028379	1.21491	1.21491	PFS>6months up vs PFS<6months	6.36002	0.254833	0.440748	1
6256	7917634	NM_001017975 // HFM1 // HFM1, ATP-dependent DNA helicase homolog (S. cerevisiae) // 1p2	HFM1	NM_001017975	0.0284046	0.0284046	0.673794	-1.48413	PFS>6months down vs PFS<6months	6.35747	1.04828	1.81378	1
5083	7905474	NM_016178 // OAZ3 // ornithine decarboxylase antizyme 3 // 1q21.3 // 51686 /// NM_00113	OAZ3	NM_016178	0.0284266	0.0284266	1.29922	1.29922	PFS>6months up vs PFS<6months	6.35527	0.460768	0.797518	1
7776	7932966	NM_002211 // ITGB1 // integrin, beta 1 (fibronectin receptor, beta polypeptide, antigen	ITGB1	NM_002211	0.0284499	0.0284499	0.582501	-1.71673	PFS>6months down vs PFS<6months	6.35295	1.96392	3.40049	1
6656	7921487	NM_003564 // TAGLN2 // transgelin 2 // 1q21-q25 // 8407 /// ENST00000368097 // TAGLN2 /	TAGLN2	NM_003564	0.0284584	0.0284584	1.38096	1.38096	PFS>6months up vs PFS<6months	6.35211	0.700596	1.21323	1
20473	8060126	NM_198998 // AQP12A // aquaporin 12A // 2q37.3 // 375318 /// NM_001102467 // AQP12B //	AQP12A	NM_198998	0.0284839	0.0284839	1.26124	1.26124	PFS>6months up vs PFS<6months	6.34957	0.362234	0.627536	1
32041	8171032	AK098761 // LOC100507404 // hypothetical protein LOC100507404 // --- // 100507404	LOC100507404	AK098761	0.028544	0.028544	1.18186	1.18186	PFS>6months up vs PFS<6months	6.34359	0.187744	0.325555	1
32629	8176243	AK098761 // LOC100507404 // hypothetical protein LOC100507404 // --- // 100507404	LOC100507404	AK098761	0.028544	0.028544	1.18186	1.18186	PFS>6months up vs PFS<6months	6.34359	0.187744	0.325555	1
30787	8159790	NM_182905 // WASH1 // WAS protein family homolog 1 // 9p24.3 // 100287171 /// NR_024077	WASH1	NM_182905	0.0285481	0.0285481	0.8122	-1.23122	PFS>6months down vs PFS<6months	6.34319	0.290949	0.504547	1
20713	8062623	NM_002660 // PLCG1 // phospholipase C, gamma 1 // 20q12-q13.1 // 5335 /// NM_182811 //	PLCG1	NM_002660	0.0285646	0.0285646	0.635282	-1.5741	PFS>6months down vs PFS<6months	6.34155	1.3841	2.40085	1
11909	7973510	NM_006032 // CPNE6 // copine VI (neuronal) // 14q11.2 // 9362 /// ENST00000397016 // CP	CPNE6	NM_006032	0.0285754	0.0285754	1.21763	1.21763	PFS>6months up vs PFS<6months	6.34048	0.260716	0.452313	1
7180	7926708	NM_024838 // THNSL1 // threonine synthase-like 1 (S. cerevisiae) // 10p12.1 // 79896 //	THNSL1	NM_024838	0.0286021	0.0286021	0.519587	-1.92461	PFS>6months down vs PFS<6months	6.33784	2.88249	5.00287	1
13590	7990361	NM_032907 // UBL7 // ubiquitin-like 7 (bone marrow stromal cell-derived) // 15q24.1 //	UBL7	NM_032907	0.0286044	0.0286044	0.641829	-1.55805	PFS>6months down vs PFS<6months	6.33761	1.32225	2.29499	1
21134	8066612	NM_080749 // NEURL2 // neuralized homolog 2 (Drosophila) // 20q13.12 // 140825 /// NM_0	NEURL2	NM_080749	0.028614	0.028614	0.768747	-1.30082	PFS>6months down vs PFS<6months	6.33666	0.465098	0.807378	1
14026	7994874	NM_001105079 // FBRS // fibrosin // 16p11.2 // 64319 /// ENST00000287468 // FBRS // fib	FBRS	NM_001105079	0.0286317	0.0286317	1.27968	1.27968	PFS>6months up vs PFS<6months	6.33491	0.408953	0.710109	1
9561	7949796	NM_206997 // GPR152 // G protein-coupled receptor 152 // 11q13.2 // 390212 /// ENST0000	GPR152	NM_206997	0.0286492	0.0286492	1.26072	1.26072	PFS>6months up vs PFS<6months	6.33319	0.360954	0.626935	1
32584	8175710	NM_001080848 // CSAG2 // CSAG family, member 2 // Xq28 // 728461 /// NM_004909 // CSAG2	CSAG2	NM_001080848	0.0286506	0.0286506	1.22276	1.22276	PFS>6months up vs PFS<6months	6.33305	0.271971	0.472392	1
7142	7926330	NM_001080836 // MEIG1 // meiosis expressed gene 1 homolog (mouse) // 10p13 // 644890 //	MEIG1	NM_001080836	0.028668	0.028668	1.15775	1.15775	PFS>6months up vs PFS<6months	6.33132	0.144276	0.250664	1
31205	8163599	NM_015404 // DFNB31 // deafness, autosomal recessive 31 // 9q32-q34 // 25861 /// NM_001	DFNB31	NM_015404	0.0286843	0.0286843	1.12615	1.12615	PFS>6months up vs PFS<6months	6.32972	0.0949145	0.164946	1
13195	7985587	NR_004859 // SCAND2 // SCAN domain containing 2 pseudogene // 15q25-q26 // 54581 /// NR	SCAND2	NR_004859	0.0286992	0.0286992	0.73639	-1.35798	PFS>6months down vs PFS<6months	6.32824	0.629628	1.09444	1
5541	7910257	NM_020435 // GJC2 // gap junction protein, gamma 2, 47kDa // 1q42.13 // 57165 /// ENST0	GJC2	NM_020435	0.0287181	0.0287181	1.29636	1.29636	PFS>6months up vs PFS<6months	6.32639	0.453037	0.787717	1
27209	8125843	NM_012391 // SPDEF // SAM pointed domain containing ets transcription factor // 6p21.3	SPDEF	NM_012391	0.0287391	0.0287391	1.24444	1.24444	PFS>6months up vs PFS<6months	6.32432	0.321574	0.55932	1
20849	8063955	NM_007346 // OGFR // opioid growth factor receptor // 20q13.3 // 11054 /// ENST00000290	OGFR	NM_007346	0.0288592	0.0288592	0.841547	-1.18829	PFS>6months down vs PFS<6months	6.31253	0.200124	0.348729	1
20733	8062844	NM_024331 // TTPAL // tocopherol (alpha) transfer protein-like // 20q13.12 // 79183 ///	TTPAL	NM_024331	0.0288654	0.0288654	0.597263	-1.6743	PFS>6months down vs PFS<6months	6.31192	1.78624	3.11294	1
32016	8170816	NM_000513 // OPN1MW // opsin 1 (cone pigments), medium-wave-sensitive // Xq28 // 2652 /	OPN1MW	NM_000513	0.0288799	0.0288799	1.21897	1.21897	PFS>6months up vs PFS<6months	6.3105	0.263635	0.459548	1
17509	8030416	NM_021228 // SCAF1 // SR-related CTD-associated factor 1 // 19q13.3-q13.4 // 58506 ///	SCAF1	NM_021228	0.0289012	0.0289012	1.20076	1.20076	PFS>6months up vs PFS<6months	6.30842	0.225074	0.392462	1
24945	8104253	NM_033120 // NKD2 // naked cuticle homolog 2 (Drosophila) // 5p15.3 // 85409 /// ENST00	NKD2	NM_033120	0.0289284	0.0289284	1.22215	1.22215	PFS>6months up vs PFS<6months	6.30576	0.270619	0.472078	1
11276	7967544	NM_005505 // SCARB1 // scavenger receptor class B, member 1 // 12q24.31 // 949 /// NM_0	SCARB1	NM_005505	0.0289818	0.0289818	0.472634	-2.1158	PFS>6months down vs PFS<6months	6.30055	3.77677	6.59378	1
13357	7987310	NM_020660 // GJD2 // gap junction protein, delta 2, 36kDa // 15q14 // 57369 /// ENST000	GJD2	NM_020660	0.0289831	0.0289831	1.18396	1.18396	PFS>6months up vs PFS<6months	6.30043	0.191756	0.334789	1
5654	7911271	NM_001001918 // OR14C36 // olfactory receptor, family 14, subfamily C, member 36 // 1q4	OR14C36	NM_001001918	0.0290017	0.0290017	1.31177	1.31177	PFS>6months up vs PFS<6months	6.29862	0.495216	0.864852	1
7429	7929116	NM_006413 // RPP30 // ribonuclease P/MRP 30kDa subunit // 10q23.31 // 10556 /// NM_0011	RPP30	NM_006413	0.0290095	0.0290095	0.704969	-1.4185	PFS>6months down vs PFS<6months	6.29785	0.821867	1.4355	1
14140	7996034	NM_002987 // CCL17 // chemokine (C-C motif) ligand 17 // 16q13 // 6361 /// ENST00000219	CCL17	NM_002987	0.0290633	0.0290633	1.28897	1.28897	PFS>6months up vs PFS<6months	6.29263	0.43331	0.75746	1
31373	8165498	NM_006088 // TUBB2C // tubulin, beta 2C // 9q34 // 10383 /// ENST00000340384 // TUBB2C	TUBB2C	NM_006088	0.0290643	0.0290643	1.18201	1.18201	PFS>6months up vs PFS<6months	6.29253	0.188021	0.328681	1
27109	8124695	NM_025236 // RNF39 // ring finger protein 39 // 6p21.3 // 80352 /// NM_170769 // RNF39	RNF39	NM_025236	0.0291025	0.0291025	1.79477	1.79477	PFS>6months up vs PFS<6months	6.28882	2.3003	4.02353	1
32894	8178326	NM_025236 // RNF39 // ring finger protein 39 // 6p21.3 // 80352 /// NM_170769 // RNF39	RNF39	NM_025236	0.0291025	0.0291025	1.79477	1.79477	PFS>6months up vs PFS<6months	6.28882	2.3003	4.02353	1
9605	7950195	NR_029603 // MIR139 // microRNA 139 // 11q13.4 // 406931	MIR139	NR_029603	0.0291359	0.0291359	1.31024	1.31024	PFS>6months up vs PFS<6months	6.28559	0.490984	0.859239	1
21397	8069168	NM_198699 // KRTAP10-12 // keratin associated protein 10-12 // 21q22.3 // 386685 /// EN	KRTAP10-12	NM_198699	0.0291645	0.0291645	1.40919	1.40919	PFS>6months up vs PFS<6months	6.28282	0.791181	1.3852	1
4621	7900957	NM_173484 // KLF17 // Kruppel-like factor 17 // 1p34.1 // 128209 /// ENST00000372299 //	KLF17	NM_173484	0.0292107	0.0292107	1.33079	1.33079	PFS>6months up vs PFS<6months	6.27836	0.54916	0.962156	1
32488	8175102	NM_182314 // ENOX2 // ecto-NOX disulfide-thiol exchanger 2 // Xq25 // 10495 /// NM_0063	ENOX2	NM_182314	0.0292113	0.0292113	0.827288	-1.20877	PFS>6months down vs PFS<6months	6.27831	0.241736	0.423536	1
29750	8149811	NM_006167 // NKX3-1 // NK3 homeobox 1 // 8p21 // 4824 /// ENST00000380871 // NKX3-1 //	NKX3-1	NM_006167	0.0292164	0.0292164	1.17307	1.17307	PFS>6months up vs PFS<6months	6.27781	0.171344	0.30023	1
12717	7981494	NM_001014432 // AKT1 // v-akt murine thymoma viral oncogene homolog 1 // 14q32.32|14q32	AKT1	NM_001014432	0.0292216	0.0292216	0.73083	-1.36831	PFS>6months down vs PFS<6months	6.27731	0.661203	1.15865	1
25330	8108166	NM_024715 // TXNDC15 // thioredoxin domain containing 15 // 5q31.1 // 79770 /// ENST000	TXNDC15	NM_024715	0.0292411	0.0292411	0.657307	-1.52136	PFS>6months down vs PFS<6months	6.27543	1.18395	2.07531	1
15534	8010287	NM_030968 // C1QTNF1 // C1q and tumor necrosis factor related protein 1 // 17q25.3 // 1	C1QTNF1	NM_030968	0.0292955	0.0292955	1.16225	1.16225	PFS>6months up vs PFS<6months	6.27019	0.152016	0.266686	1
18312	8038314	NM_018111 // C19orf73 // chromosome 19 open reading frame 73 // 19q13.33 // 55150 /// N	C19orf73	NM_018111	0.0293015	0.0293015	1.19291	1.19291	PFS>6months up vs PFS<6months	6.26962	0.209231	0.367094	1
24796	8102993	NM_002100 // GYPB // glycophorin B (MNS blood group) // 4q28-q31 // 2994 /// ENST000005	GYPB	NM_002100	0.0293032	0.0293032	1.48628	1.48628	PFS>6months up vs PFS<6months	6.26945	1.05596	1.85272	1
24182	8097417	NM_199320 // PHF17 // PHD finger protein 17 // 4q26-q27 // 79960 /// NM_024900 // PHF17	PHF17	NM_199320	0.0293229	0.0293229	0.786374	-1.27166	PFS>6months down vs PFS<6months	6.26755	0.38837	0.681616	1
21467	8069845	NM_181614 // KRTAP19-7 // keratin associated protein 19-7 // 21q22.1 // 337974 /// ENST	KRTAP19-7	NM_181614	0.0293452	0.0293452	1.15512	1.15512	PFS>6months up vs PFS<6months	6.26542	0.139835	0.245504	1
6801	7922912	NM_003292 // TPR // translocated promoter region (to activated MET oncogene) // 1q25 //	TPR	NM_003292	0.0293535	0.0293535	0.755457	-1.3237	PFS>6months down vs PFS<6months	6.26462	0.528825	0.928561	1
15616	8011322	NM_002548 // OR1D2 // olfactory receptor, family 1, subfamily D, member 2 // 17p13-p12|	OR1D2	NM_002548	0.0293628	0.0293628	1.22475	1.22475	PFS>6months up vs PFS<6months	6.26373	0.276389	0.485379	1
29258	8145586	NM_018091 // ELP3 // elongation protein 3 homolog (S. cerevisiae) // 8p21.1 // 55140 //	ELP3	NM_018091	0.0293727	0.0293727	0.705339	-1.41776	PFS>6months down vs PFS<6months	6.26278	0.819403	1.43921	1
25370	8108579	NM_018502 // TMCO6 // transmembrane and coiled-coil domains 6 // 5q31.3 // 55374 /// EN	TMCO6	NM_018502	0.0293795	0.0293795	0.819356	-1.22047	PFS>6months down vs PFS<6months	6.26212	0.266927	0.468882	1
32866	8178095	NM_000063 // C2 // complement component 2 // 6p21.3 // 717 /// NM_001145903 // C2 // co	C2	NM_000063	0.0293897	0.0293897	0.229751	-4.35255	PFS>6months down vs PFS<6months	6.26115	14.5459	25.5551	1
32999	8179331	NM_000063 // C2 // complement component 2 // 6p21.3 // 717 /// NM_001145903 // C2 // co	C2	NM_000063	0.0293897	0.0293897	0.229751	-4.35255	PFS>6months down vs PFS<6months	6.26115	14.5459	25.5551	1
26443	8118324	NM_000063 // C2 // complement component 2 // 6p21.3 // 717 /// NM_001145903 // C2 // co	C2	NM_000063	0.0294118	0.0294118	0.236205	-4.2336	PFS>6months down vs PFS<6months	6.25903	14.003	24.6096	1
22488	8080158	NM_080865 // GPR62 // G protein-coupled receptor 62 // 3p21.1 // 118442 /// NM_033008 /	GPR62	NM_080865	0.0294145	0.0294145	1.33404	1.33404	PFS>6months up vs PFS<6months	6.25878	0.558586	0.981732	1
30622	8157777	NM_001161808 // GPR144 // G protein-coupled receptor 144 // 9q33.3 // 347088 /// ENST00	GPR144	NM_001161808	0.0294391	0.0294391	1.31207	1.31207	PFS>6months up vs PFS<6months	6.25642	0.496064	0.872177	1
31073	8162216	NM_016848 // SHC3 // SHC (Src homology 2 domain containing) transforming protein 3 // 9	SHC3	NM_016848	0.0294395	0.0294395	1.4807	1.4807	PFS>6months up vs PFS<6months	6.25639	1.03603	1.82156	1
13289	7986598	NM_001001413 // GOLGA6L1 // golgin A6 family-like 1 // 15q11.2 // 283767 /// ENST000003	GOLGA6L1	NM_001001413	0.029441	0.029441	1.72282	1.72282	PFS>6months up vs PFS<6months	6.25624	1.98972	3.49841	1
21522	8070421	NM_001389 // DSCAM // Down syndrome cell adhesion molecule // 21q22.2 // 1826 /// ENST0	DSCAM	NM_001389	0.0294443	0.0294443	1.19067	1.19067	PFS>6months up vs PFS<6months	6.25593	0.204801	0.360109	1
27102	8124645	NM_030959 // OR12D3 // olfactory receptor, family 12, subfamily D, member 3 // 6p22.1 /	OR12D3	NM_030959	0.0294651	0.0294651	1.28164	1.28164	PFS>6months up vs PFS<6months	6.25394	0.41404	0.728251	1
5731	7912031	NM_019089 // HES2 // hairy and enhancer of split 2 (Drosophila) // 1p36.31 // 54626 ///	HES2	NM_019089	0.0294725	0.0294725	1.4645	1.4645	PFS>6months up vs PFS<6months	6.25323	0.978771	1.72175	1
31294	8164562	NM_199350 // C9orf50 // chromosome 9 open reading frame 50 // 9q34.11 // 375759 /// ENS	C9orf50	NM_199350	0.0294854	0.0294854	1.28037	1.28037	PFS>6months up vs PFS<6months	6.252	0.410748	0.722686	1
27601	8130032	NM_032145 // FBXO30 // F-box protein 30 // 6q24 // 84085 /// ENST00000237281 // FBXO30	FBXO30	NM_032145	0.0295157	0.0295157	0.666713	-1.4999	PFS>6months down vs PFS<6months	6.24911	1.10513	1.9453	1
21881	8073929	NM_015381 // FAM19A5 // family with sequence similarity 19 (chemokine (C-C motif)-like)	FAM19A5	NM_015381	0.0295719	0.0295719	1.21162	1.21162	PFS>6months up vs PFS<6months	6.24377	0.247773	0.436516	1
7609	7931187	NM_004725 // BUB3 // budding uninhibited by benzimidazoles 3 homolog (yeast) // 10q26 /	BUB3	NM_004725	0.0296339	0.0296339	0.681835	-1.46663	PFS>6months down vs PFS<6months	6.23787	0.98623	1.73914	1
29073	8143803	NM_173681 // ATG9B // ATG9 autophagy related 9 homolog B (S. cerevisiae) // 7q36.1 // 2	ATG9B	NM_173681	0.0296462	0.0296462	1.88615	1.88615	PFS>6months up vs PFS<6months	6.2367	2.70753	4.7754	1
12549	7979870	NR_024630 // C14orf162 // chromosome 14 open reading frame 162 // 14q24.1 // 56936 ///	C14orf162	NR_024630	0.0296839	0.0296839	1.2621	1.2621	PFS>6months up vs PFS<6months	6.23313	0.364363	0.643015	1
11164	7966189	NM_213596 // FOXN4 // forkhead box N4 // 12q24.11 // 121643 /// ENST00000299162 // FOXN	FOXN4	NM_213596	0.0297576	0.0297576	1.23143	1.23143	PFS>6months up vs PFS<6months	6.22617	0.291408	0.514842	1
18079	8036143	NM_001040425 // U2AF1L4 // U2 small nuclear RNA auxiliary factor 1-like 4 // 19q13.12 /	U2AF1L4	NM_001040425	0.0297608	0.0297608	0.688581	-1.45226	PFS>6months down vs PFS<6months	6.22587	0.936173	1.65405	1
25925	8113733	NM_153223 // CEP120 // centrosomal protein 120kDa // 5q23.2 // 153241 /// NM_001166226	CEP120	NM_153223	0.0297699	0.0297699	0.632701	-1.58053	PFS>6months down vs PFS<6months	6.22501	1.40905	2.48988	1
8229	7937802	NM_004356 // CD81 // CD81 molecule // 11p15.5 // 975 /// ENST00000263645 // CD81 // CD8	CD81	NM_004356	0.02979	0.02979	0.559078	-1.78866	PFS>6months down vs PFS<6months	6.22311	2.27355	4.01874	1
25037	8105121	NM_000163 // GHR // growth hormone receptor // 5p13-p12 // 2690 /// ENST00000230882 //	GHR	NM_000163	0.029814	0.029814	0.229977	-4.34827	PFS>6months down vs PFS<6months	6.22086	14.5264	25.6863	1
23177	8087337	NM_002292 // LAMB2 // laminin, beta 2 (laminin S) // 3p21 // 3913 /// ENST00000418109 /	LAMB2	NM_002292	0.0298185	0.0298185	0.495668	-2.01748	PFS>6months down vs PFS<6months	6.22043	3.3124	5.85754	1
8550	7940189	NM_001004711 // OR4D9 // olfactory receptor, family 4, subfamily D, member 9 // 11q12.1	OR4D9	NM_001004711	0.0298327	0.0298327	1.29993	1.29993	PFS>6months up vs PFS<6months	6.2191	0.462694	0.818388	1
13601	7990487	NM_015477 // SIN3A // SIN3 homolog A, transcription regulator (yeast) // 15q24.2 // 259	SIN3A	NM_015477	0.0298979	0.0298979	0.736047	-1.35861	PFS>6months down vs PFS<6months	6.21296	0.63155	1.11815	1
19503	8049657	NM_001040445 // ASB1 // ankyrin repeat and SOCS box-containing 1 // 2q37 // 51665 /// E	ASB1	NM_001040445	0.0299201	0.0299201	0.66267	-1.50905	PFS>6months down vs PFS<6months	6.21089	1.13854	2.01645	1
6823	7923175	NR_029626 // MIR181A1 // microRNA 181a-1 // 1q32.1 // 406995	MIR181A1	NR_029626	0.0299684	0.0299684	1.22413	1.22413	PFS>6months up vs PFS<6months	6.20637	0.275	0.487402	1
12668	7981098	NM_173850 // SERPINA12 // serpin peptidase inhibitor, clade A (alpha-1 antiproteinase,	SERPINA12	NM_173850	0.0299766	0.0299766	1.082	1.082	PFS>6months up vs PFS<6months	6.2056	0.0417623	0.0740277	1
6584	7920664	NM_007112 // THBS3 // thrombospondin 3 // 1q21 // 7059 /// ENST00000368378 // THBS3 //	THBS3	NM_007112	0.0300091	0.0300091	0.495991	-2.01617	PFS>6months down vs PFS<6months	6.20256	3.30626	5.86353	1
5325	7907773	NM_015602 // TOR1AIP1 // torsin A interacting protein 1 // 1q24.2 // 26092 /// ENST0000	TOR1AIP1	NM_015602	0.0300407	0.0300407	0.662566	-1.50928	PFS>6months down vs PFS<6months	6.1996	1.13941	2.02166	1
11187	7966389	NM_001177996 // FAM109A // family with sequence similarity 109, member A // 12q24.12 //	FAM109A	NM_001177996	0.0300566	0.0300566	1.21105	1.21105	PFS>6months up vs PFS<6months	6.19812	0.246571	0.437597	1
29499	8147766	NM_003506 // FZD6 // frizzled homolog 6 (Drosophila) // 8q22.3-q23.1 // 8323 /// NM_001	FZD6	NM_003506	0.03009	0.03009	2.04924	2.04924	PFS>6months up vs PFS<6months	6.19501	3.46149	6.1463	1
18102	8036351	NM_001193552 // ZNF850 // zinc finger protein 850 // 19q13.12 // 342892 /// ENST0000033	ZNF850	NM_001193552	0.0300904	0.0300904	0.555556	-1.8	PFS>6months down vs PFS<6months	6.19498	2.32324	4.12522	1
6329	7918426	NM_004696 // SLC16A4 // solute carrier family 16, member 4 (monocarboxylic acid transpo	SLC16A4	NM_004696	0.0301112	0.0301112	0.412303	-2.4254	PFS>6months down vs PFS<6months	6.19304	5.27861	9.3758	1
15209	8006958	NM_199321 // ZPBP2 // zona pellucida binding protein 2 // 17q12 // 124626 /// NM_198844	ZPBP2	NM_199321	0.0301454	0.0301454	1.26044	1.26044	PFS>6months up vs PFS<6months	6.18986	0.360252	0.640204	1
31775	8168790	NM_021637 // TMEM35 // transmembrane protein 35 // Xq22.1 // 59353 /// ENST00000372930	TMEM35	NM_021637	0.0301569	0.0301569	1.2271	1.2271	PFS>6months up vs PFS<6months	6.18879	0.281645	0.500598	1
23230	8088001	NM_003157 // NEK4 // NIMA (never in mitosis gene a)-related kinase 4 // 3p21.1 // 6787	NEK4	NM_003157	0.0301661	0.0301661	0.753133	-1.32779	PFS>6months down vs PFS<6months	6.18793	0.54051	0.96084	1
27391	8127692	NM_000863 // HTR1B // 5-hydroxytryptamine (serotonin) receptor 1B // 6q13 // 3351 /// E	HTR1B	NM_000863	0.0301884	0.0301884	1.33104	1.33104	PFS>6months up vs PFS<6months	6.18587	0.549891	0.977842	1
13805	7992447	NM_004209 // SYNGR3 // synaptogyrin 3 // 16p13 // 9143 /// ENST00000248121 // SYNGR3 //	SYNGR3	NM_004209	0.0302146	0.0302146	1.24078	1.24078	PFS>6months up vs PFS<6months	6.18344	0.312985	0.556783	1
17739	8032465	NM_144616 // JSRP1 // junctional sarcoplasmic reticulum protein 1 // 19p13.3 // 126306	JSRP1	NM_144616	0.0302324	0.0302324	1.3177	1.3177	PFS>6months up vs PFS<6months	6.18179	0.511811	0.910727	1
10409	7958051	NM_004316 // ASCL1 // achaete-scute complex homolog 1 (Drosophila) // 12q23.2 // 429 //	ASCL1	NM_004316	0.0302383	0.0302383	1.24508	1.24508	PFS>6months up vs PFS<6months	6.18124	0.323093	0.574969	1
29037	8143557	NR_002140 // OR6W1P // olfactory receptor, family 6, subfamily W, member 1 pseudogene /	OR6W1P	NR_002140	0.0302563	0.0302563	1.22285	1.22285	PFS>6months up vs PFS<6months	6.17958	0.272172	0.484482	1
20462	8060020	NR_034162 // FLJ43879 // FLJ43879 protein // 2q37.3 // 401039	FLJ43879	NR_034162	0.030275	0.030275	1.27499	1.27499	PFS>6months up vs PFS<6months	6.17785	0.396881	0.706669	1
[truncated: 926 more rows]
